# Supplementary material for: Accounting for space and uncertainty in real‐time location system‐derived contact networks
Source: Ecol Evol. 2020 Apr 12;10(11):4702–15. doi: 10.1002/ece3.6225 (PMC7297745; doi:10.1002/ece3.6225)
Supplement: Supplementary file 1 — Appendix S1 [file ECE3-10-4702-s001.Rmd]

---
title: "Supplemental Material 1 - Calf Polygon and Network Creation"
author: "Trevor Farthing"
date: "November 09, 2019"
output: word_document
---

```{r setup, include=FALSE}
knitr::opts_chunk$set(echo = TRUE)
```
## Install the contact R package we developed

These functions for processing real-time-location data (and many more) can be found in the "contact" R package developed by the Lanzas lab at North Carolina State University, and currently available on the CRAN repository. The purpose and capabilities of the functions we use here are briefly described below, but more detailed descriptions can be found in the "contact" help pages.

Keep in mind that these functions come from the package version up on CRAN as of 11/09/2019 (i.e., contact ver. 1.1.2). As we are constantly updating our functions to improve efficiency/fix bugs/etc., function content may change as new package versions are uploaded to CRAN. All older package versions can be downloaded from the Lanzas-Lab Github page (https://github.com/lanzaslab/contact).

```{r functions,eval=FALSE}
install.packages("contact") #install the package from CRAN

#For detailed information about the functions from contact used below, refer to the help pages here.

#pre-processing preparation
?contact::datetime.append

#data processing
?contact::tempAggregate
?contact::repositionReferencePoint
?contact::referencePoint2Polygon

#network creation and analysis
?contact::timeBlock.append
?contact::findDistThresh
?contact::dist2All
?contact::contactDur.all
?contact::ntwrkEdges
?contact::summarizeContacts

```

## Load the functions to be used

Though ver. 1.1.2 of our package is on CRAN, we are constantly updating our functions to improve efficiency/fix bugs/etc. The functions loaded below are improved versions (as of 11/16/2019) that will be included in contact 1.1.3.

Note that all older package versions can be downloaded from the Lanzas-Lab Github page (https://github.com/lanzaslab/contact).

```{r load functions}

contactDur.all<-function(x,dist.threshold=1,sec.threshold=10, blocking = FALSE, blockUnit = "hours", blockLength = 1, equidistant.time = FALSE, parallel = FALSE, nCores = parallel::detectCores(), reportParameters = TRUE){ 
  
  timeDifference = function(x){
    t1 = unname(unlist(x[1]))
    t2 = unname(unlist(x[2]))
    dt = as.integer(difftime(time1 = t2, time2 = t1, units = "secs"))
    return(dt)
  }
  datetime.append1 = function(x){
    
    timevec = x$dateTime
    daySecondList = lubridate::hour(timevec) * 3600 + lubridate::minute(timevec) * 60 + lubridate::second(timevec) #This calculates a day-second
    lub.dates = lubridate::date(x$dateTime)
    dateseq = unique(lub.dates)
    dayIDList = NULL
    dayIDseq = seq(1,(length(dateseq)),1)
    for(b in dayIDseq){
      ID = rep(b,length(which(lub.dates == dateseq[which(dayIDseq == b)])))
      dayIDList = c(dayIDList, ID)
    } 
    x$totalSecond = ((dayIDList - min(dayIDList))*86400) + daySecondList #This calculates the total second (the cumulative second across the span of the study's timeframe)
    
    return(x)
  }
  mat.breaker <-function(x, distthreshold, timebreakVec, dateTimeFrame){
    breakVec <- unname(distthreshold[,match(paste("dist.to.indiv_",as.character(x[2]),sep =""), colnames(distthreshold))])
    
    timebreakVec <- timebreakVec[timebreakVec != 1] #added/fixed 1/8, needed because if timebreakVec == 1, it means that the dt between an individuals' first point was >secThreshold seconds after the previous individuals' last point.
    
    if(length(which(breakVec == 1)) >0){ #If there are no 1s, then there's no reason to preoceed with calculations below
      timeVec1 <-dateTimeFrame[,1]
      
      #The for-loop below adjusts the values in distthreshold if dt indicates that enough time has passed between individuals to break a contact, but two observations describing sequential contacts exist across the span of this dt, the timebreakVec loop inserts a "0" between the contacts.
      
      if(length(timebreakVec) > 0){
        addtoi = 0 #everytime the vectors are adjusted, all observations below i will move down by one.
        for(i in timebreakVec){
          if(breakVec[(i + addtoi)] == 0){next}else{
            preBreak.dist <- breakVec[1:((i + addtoi) -1)]
            postBreak.dist <- breakVec[(i + addtoi):length(breakVec)]
            breakVec <-c(preBreak.dist,0,postBreak.dist)
            preBreak.time <- as.character(droplevels(timeVec1[1:((i + addtoi) -1)])) #fixed 1/8. if levels are not dropped here, there further calculations will be erroneous.						
            postBreak.time <- as.character(droplevels(timeVec1[(i + addtoi):length(timeVec1)])) #fixed 1/8
            timeVec2 <-c(preBreak.time,as.character(timeVec1[((i + addtoi) -1)]),postBreak.time) #fixed 1/8						
            timeVec1 <-as.factor(timeVec2) #fixed 1/8 ; had to make this a factor so that later "droplevels" commands will not trigger an error.
            addtoi = addtoi + 1
          }
        }
      }
      
      breakVal <- rle(breakVec)
      values <- unlist(breakVal[2])
      repTimes <- unlist(breakVal[1])
      
      finish<-unname(cumsum(unlist(breakVal[1])))
      start <-unname(((finish-repTimes)+1))
      contact.start <- start[which(values == 1)]
      contact.finish <- finish[which(values == 1)]
      durlengths = unname(repTimes[which(values == 1)])
      
      member1 = unlist(rep(x[1],length(contact.start)))
      member2 = unlist(rep(x[2],length(contact.start)))
      dyad = paste(member1,"-",member2,sep="")
      
      times.start <- timeVec1[contact.start]
      times.finish <- timeVec1[contact.finish]
      
      durationTab = data.frame("dyadMember1" = member1,"dyadMember2" = member2,"dyadID" = dyad, "contactDuration" = durlengths, "contactStartTime" = times.start, "contactEndTime" = times.finish)
      
    }else{ #If there were no recorded contacts
      
      durationTab <- data.frame(matrix(ncol = 6, nrow = 0))
      colnames(durationTab) <- c("dyadMember1","dyadMember2","dyadID", "contactDuration", "contactStartTime", "contactEndTime")
    }
    
    return(durationTab)
  }
  contactMatrix.maker <- function(x,idVec1, dist.all.reduced){
    spec.dist = dist.all.reduced[which(dist.all.reduced$id == as.character(unname(unlist(x[1])))),]
    dt = spec.dist$dt
    timebreakVec <-which(dt > unname(unlist(x[3]))) #needed here. fixed 1/8
    distmat = data.matrix(spec.dist[,c(match(paste("dist.to.indiv_",as.character(idVec1),sep =""), names(spec.dist)))])
    distmat.noNA <-ifelse(is.na(distmat) == TRUE,1000000000,distmat)
    distthreshold<-ifelse(distmat.noNA<=as.numeric(unname(unlist(x[2]))),1,0) 
    idVec.redac = idVec1[-c(1:which(idVec1 == unname(unlist(x[1]))))]
    idVecFrame = data.frame(unlist(rep(unname(unlist(x[1])),length(idVec.redac))),idVec.redac, unlist(rep(unname(unlist(x[2])),length(idVec.redac))),unlist(rep(unname(unlist(x[3])),length(idVec.redac))))  
    timeVec <- unname(spec.dist[,match("dateTime", colnames(spec.dist))])
    dateTimeFrame <- data.frame(timeVec)
    idDurations <- data.frame(data.table::rbindlist(apply(idVecFrame, 1, mat.breaker,distthreshold, timebreakVec, dateTimeFrame)))
    return(idDurations)
  }
  durFinder.noblock<-function(x,parallel, dist.threshold, sec.threshold, equidistant.time, nCores){
    dist.all<-x[order(x$id, x$dateTime),]
    idVec1 = unique(dist.all$id)
    dist.all.reduced <-dist.all[-which(dist.all$id == idVec1[length(idVec1)]),] #there's no need to process contacts associated with the last id values, because if they contacted any other individuals, the contacts would already be processed earlier on.
    
    if(equidistant.time == TRUE){ #added 02/04/2019 to make the dt calculations a toggleable parameter that users may turn off if all data points in their data set are temporally equidistant. This saves a large amount of time (approx. 3.5 mins/day)
      dist.all.reduced$dt = 0
    }else{ #if equidistant.time == FALSE
      
      if(nrow(dist.all.reduced) ==1){ #if there's only one row, there cannot be any time difference (note, because dist.all.reduced is only created from blocks with observed contacts, there will never be a case where dist.all.reduced < 1)
        dist.all.reduced$dt = 0
      }else{ #if there's more than one row in dist.all.reduced
        timesFrame = data.frame(dist.all.reduced$dateTime[1:(nrow(dist.all.reduced) - 1)], dist.all.reduced$dateTime[2:nrow(dist.all.reduced)])
        if (parallel == TRUE){
          cl<-parallel::makeCluster(nCores)
          timedif<-parallel::parApply(cl, timesFrame, 1, timeDifference)
          dist.all.reduced$dt = c(0, timedif) #timedif represents the time it takes to move from location i-1 to location i	
          parallel::stopCluster(cl)
        }else{
          timedif = apply(timesFrame, 1, timeDifference) 
          dist.all.reduced$dt = c(0, timedif) 
        }
      }
    }
    comboFrame = data.frame(unique(dist.all.reduced$id),dist.threshold,sec.threshold)
    
    if (parallel == TRUE){
      cl<-parallel::makeCluster(nCores)
      duration<-parallel::parApply(cl, comboFrame, 1, contactMatrix.maker,idVec1, dist.all.reduced)
      parallel::stopCluster(cl)
    }else{
      duration = apply(comboFrame, 1, contactMatrix.maker,idVec1, dist.all.reduced)	
    }
    durationTable = data.frame(data.table::rbindlist(duration))
    return(durationTable)
  }
  durFinder.block.List<-function(x,dist.threshold, sec.threshold, equidistant.time){
    dist.all<-x[order(x$id, x$dateTime),]
    idVec1 = unique(dist.all$id)
    dist.all.reduced <-dist.all[-which(dist.all$id == idVec1[length(idVec1)]),] #there's no need to process contacts associated with the last id values, because if they contacted any other individuals, the contacts would already be processed earlier on.
    
    if(equidistant.time == TRUE){ #added 02/04/2019 to make the dt calculations a toggleable parameter that users may turn off if all data points in their data set are temporally equidistant. This saves a large amount of time (approx. 3.5 mins/day)
      dist.all.reduced$dt = 0
    }else{ #if equidistant.time == FALSE
      if(nrow(dist.all.reduced) ==1){ #if there's only one row, there cannot be any time difference (note, because dist.all.reduced is only created from blocks with observed contacts, there will never be a case where dist.all.reduced < 1)
        dist.all.reduced$dt = 0
      }else{ #if there's more than one row in dist.all.reduced
        timesFrame = data.frame(dist.all.reduced$dateTime[1:(nrow(dist.all.reduced) - 1)], dist.all.reduced$dateTime[2:nrow(dist.all.reduced)])
        timedif = apply(timesFrame, 1, timeDifference)
        dist.all.reduced$dt = c(0, timedif) 
      }
    }
    comboFrame = data.frame(unique(dist.all.reduced$id),dist.threshold,sec.threshold)
    duration = apply(comboFrame, 1, contactMatrix.maker,idVec1, dist.all.reduced)	
    durationTable = data.frame(data.table::rbindlist(duration))
    if(nrow(durationTable) > 0){ #if there was at least one contact duration, block information is appended to the data frame. If there are no observations, durationTable becomes NULL
      durationTable$block<- unique(dist.all$block)
      durationTable$block.start<- unique(dist.all$block.start)
      durationTable$block.end<- unique(dist.all$block.end)
      durationTable$numBlocks<- unique(dist.all$numBlocks)
    }else{
      durationTable <- NULL
    }
    return(durationTable)
  }
  
  list.breaker2<-function(x,y,dist.threshold,sec.threshold, blocking, blockUnit, blockLength, equidistant.time, parallel, reportParameters, nCores){ 
    input<- data.frame(y[[unname(unlist(x[1]))]])
    durationTable<-duration.generator1(input,dist.threshold,sec.threshold, blocking, blockUnit, blockLength, equidistant.time, parallel, reportParameters, nCores)
    return(durationTable)    
  }
  duration.generator1<-function(x,dist.threshold,sec.threshold, blocking, blockUnit, blockLength, equidistant.time, parallel, reportParameters, nCores){
    if(blocking == TRUE){
      
      if(length(x$block) == 0 ){ #If there's no "block" column in dist.all output, then we need to define blocks here. Note here that, if individuals wanted to append block information to the dist.all file (for whatever reason), they may do so using the timeblock.append function. If users did this, there's no need to waste time remaking blocks here. 
        
        if(blockUnit == "Secs" || blockUnit == "SECS" || blockUnit == "secs"){
          blockLength1 <- blockLength
        }
        if(blockUnit == "Mins" || blockUnit == "MINS" || blockUnit == "mins"){
          blockLength1 <- blockLength*60 #num seconds in a minute
        }
        if(blockUnit == "Hours" || blockUnit == "HOURS" || blockUnit == "hours"){
          blockLength1 <- blockLength*60*60 #num seconds in an hour
        }
        if(blockUnit == "Days" || blockUnit == "DAYS" || blockUnit == "days"){
          blockLength1 <- blockLength*60*60*24 #num seconds in a day
        }
        if(blockUnit == "Weeks" || blockUnit == "WEEKS" || blockUnit == "weeks"){
          blockLength1 <- blockLength*60*60*24*7 #num seconds in a week
        }
        
        x<-x[order(x$dateTime),] #Just in case the data wasn't already ordered in this way.
        x<-datetime.append1(x) #adds the total second column to the dataframe
        studySecond <- (x$totalSecond -min(x$totalSecond)) + 1
        numblocks <- ceiling((max(studySecond) - 1)/blockLength1)
        block <-rep(0,length(studySecond))
        for(g in 1:(numblocks -1)){ #numblocks - 1 because the last block in the dataset may be smaller than previous blocks (if blockLength1 does not divide evenly into timedif)
          block[which(studySecond >= ((g-1)*blockLength1 + 1) & studySecond <= (g*blockLength1))] = g
        }
        if(length(which(block == 0)) > 0){ #identifies the last block
          block[which(block == 0)] = numblocks
        }
        blockVec<-unique(block)
        dateTimeVec2<-x$dateTime
        minBlockTimeSeq <- rep(0, length(block)) #Added 2/4/2019. This vector will identify the minimum timepoint in each block.
        maxBlockTimeSeq <- rep(0, length(block)) #Added 2/4/2019. This vector will identify the maximum timepoint in each block.
        for(f in 1:length(blockVec)){
          minBlockTime<-as.character(dateTimeVec2[min(which(block == blockVec[f]))])
          minBlockTimeSeq[which(block == blockVec[f])] <- minBlockTime
          maxBlockTime<-as.character(dateTimeVec2[max(which(block == blockVec[f]))])
          maxBlockTimeSeq[which(block == blockVec[f])] <- maxBlockTime
        }
        x$block <- block
        x$block.start <- minBlockTimeSeq
        x$block.end <- maxBlockTimeSeq
        x$numBlocks <- max(blockVec) #the contactTest function will require thus information (i.e. the number of blocks in the dataset)

        blockList<-list()
        
        for(j in 1:length(blockVec)){
          blockL1<- list(x[which(block == blockVec[j]),])
          blockList<- c(blockList, blockL1)
        }
        
      }else{ #if importBlocks == TRUE and length(x$block > 0)
        block = x$block
        blockVec<-unique(block)
        blockList<-list()
        for(j in 1:length(blockVec)){
          blockL1<- list(x[which(block == blockVec[j]),])
          blockList<- c(blockList, blockL1)
        }  
      }
      duration.block = lapply(blockList, durFinder.block.List, dist.threshold, sec.threshold, equidistant.time)	
      durationTable <- data.frame(data.table::rbindlist(duration.block))
      if(nrow(durationTable) > 0){ #Here we change components of the durationTable to the appropriate data type. This only occurs if there was at least one observation, however (otherwise an error will be produced). 
        durationTable[,match("block", names(durationTable))]<- as.factor(durationTable[,match("block", names(durationTable))])
        durationTable[,match("block.start", names(durationTable))]<- as.factor(durationTable[,match("block.start", names(durationTable))])
        durationTable[,match("block.end", names(durationTable))]<- as.factor(durationTable[,match("block.end", names(durationTable))])
        durationTable[,match("numBlocks", names(durationTable))]<- as.factor(durationTable[,match("numBlocks", names(durationTable))])       
      }
    }else{ #If blocking == FALSE
      durationTable <- durFinder.noblock(x,parallel, dist.threshold, sec.threshold, equidistant.time, nCores)
    }
    if(nrow(durationTable) > 0){ 
      #Here we change the rest of the components of the durationTable to the appropriate data type.
      durationTable[,match("dyadMember1", names(durationTable))]<- as.factor(durationTable[,match("dyadMember1", names(durationTable))])
      durationTable[,match("dyadMember2", names(durationTable))]<- as.factor(durationTable[,match("dyadMember2", names(durationTable))])
      durationTable[,match("dyadID", names(durationTable))]<- as.factor(durationTable[,match("dyadID", names(durationTable))])
      durationTable[,match("contactDuration", names(durationTable))]<- as.integer(durationTable[,match("contactDuration", names(durationTable))])
      if(reportParameters == TRUE){
        durationTable$distThreshold = dist.threshold
        durationTable$secThreshold = sec.threshold
        durationTable$equidistant.time = equidistant.time
        if(blocking == TRUE){
          durationTable$blockLength <- paste(blockLength,blockUnit, sep = " ")
        }
      }
    }
    return(durationTable)
  }
  
  if(is.data.frame(x) == FALSE & is.list(x) == TRUE){ #1/15 added the "is.data.frame(x) == FALSE" argument because R apparently treats dataframes as lists.
    breakFrame<- data.frame(seq(1,length(x),1))
    list.dur <- apply(breakFrame, 1, list.breaker2,y = x,dist.threshold,sec.threshold, blocking, blockUnit, blockLength, equidistant.time, parallel, reportParameters, nCores) #in the vast majority of cases, parallelizing the subfunctions will result in faster processing than parallelizing the list processing here. As such, since parallelizing this list processing could cause numerous problems due to parallelized subfunctions, this is an apply rather than a parApply or lapply.
    return(list.dur)
    
  }else{ #if(is.list(x) == FALSE)
    
    frame.dur<-duration.generator1(x,dist.threshold,sec.threshold, blocking, blockUnit, blockLength, equidistant.time, parallel, reportParameters, nCores)
    return(frame.dur)
  } 
}

datetime.append <- function(x, date = NULL, time = NULL, dateTime = NULL, dateFormat = "mdy", dateFake = FALSE, startYear = 2000, tz.in = "UTC", tz.out = NULL, month = FALSE, day = FALSE, year = FALSE, hour = FALSE, minute = FALSE, second = FALSE, daySecond = FALSE, totalSecond = FALSE){
  
  generate.append<-function(x, date, time, dateTime, dateFormat, dateFake, startYear, tz.in, tz.out, month, day, year, hour, minute, second, daySecond, totalSecond){
    dateFake.func<-function(timestamp, dateFormat, startYear){
      monthSeq<-c("01","02","03","04","05","06","07","08","09","10","11","12")
      numDays1<-NULL
      daySeqFrame<-NULL
      for(a in 1:12){
        monthDays<- lubridate::days_in_month(a)
        numDays1<-c(numDays1, unname(unlist(monthDays)))
        Seq1<-seq(1, unname(unlist(monthDays)),1)
        seqFrame<- expand.grid(monthSeq[a], Seq1)
        daySeqFrame<-data.frame(data.table::rbindlist(list(daySeqFrame,seqFrame)))
      }
      dataTime<- lubridate::hms(timestamp)
      dataHours<- lubridate::hour(dataTime) + 1 #assuming timestamp system is hours 0-23, not 1-24
      numYears<- ceiling(max(dataHours)/(24*365)) #number hours in the dataset / (number of hours in a day * number days in a year)
      endYear<-startYear + numYears - 1 #minus 1, because the first year with data will be the startYear.
      yearFrame<-NULL
      for(b in startYear:endYear){ #added 02/06/2019. No longer will this function always start on year 2001
        year <- b
        daySeqFrame$year <- year
        yearFrame<-data.frame(data.table::rbindlist(list(yearFrame,daySeqFrame)))
      }   
      rowCall<- ceiling(dataHours/24)
      if(dateFormat == "mdy"){
        outSeq<- paste(yearFrame[rowCall,1],yearFrame[rowCall,2],yearFrame[rowCall,3],sep = "-")
      }
      if(dateFormat == "ymd"){
        outSeq<- paste(yearFrame[rowCall,3],yearFrame[rowCall,1],yearFrame[rowCall,2],sep = "-")
      }
      if(dateFormat == "dmy"){
        outSeq<- paste(yearFrame[rowCall,2],yearFrame[rowCall,1],yearFrame[rowCall,3],sep = "-")
      }
      if(dateFormat == "ydm"){
        outSeq<- paste(yearFrame[rowCall,3],yearFrame[rowCall,2],yearFrame[rowCall,1],sep = "-")
      }
      return(outSeq)
    }

    
    if(length(dateTime) > 0){
      if(length(dateTime) == 1 && is.na(match(dateTime[1], names(x))) == FALSE){
        timevec <- x[,match(dateTime, names(x))]
      }else{ #if length(dateTime) > 1
        timevec <- dateTime
      }
      rm.dateTime <- TRUE #if there is already dateTime information present, new dateTime information will not be appended.
      
      #convert timevec to POSIXct format
      if(dateFormat == "mdy"){timevec = lubridate::mdy_hms(timevec)}
      if(dateFormat == "ymd"){timevec = lubridate::ymd_hms(timevec)}
      if(dateFormat == "dmy"){timevec = lubridate::dmy_hms(timevec)}
      if(dateFormat == "ydm"){timevec = lubridate::ydm_hms(timevec)}
      
    }else{ #if length(dateTime) == 0
      
      rm.dateTime <- FALSE
      
      if(length(time) > 0){
        if(length(time) == 1 && is.na(match(time[1], names(x))) == FALSE){ #added 2/02 Rather than time being a vector of length(nrow(x)), it may be more convenient to designate the colname for intended "time" values
          time.append <- x[,match(time, names(x))]
        }else{ #if length(time) > 1
          time.append <- time
        }
      }else{ #if length(time) == 0
        time.append = x$time #if time == NULL, the function assumes there is a column in x named "time"
      }
      
      time.append<-as.character(time.append)
      
      if(dateFake == TRUE){
        date.append<- dateFake.func(time.append, dateFormat, startYear)
      }else{ #if dateFake == FALSE
        
        if(length(date) > 0){
          if(length(date) == 1 && is.na(match(date[1], names(x))) == FALSE){
            date.append <- x[,match(date, names(x))]
          }else{ #if length(date) > 1
            date.append <- date
          }
        }else{ #if length(date) == 0
          date.append = x$date #if date == NULL, the function assumes there is a column in x named "date"
        }
      }
      
      date.time = paste(date.append, time.append, sep = " ")
      
      if(dateFormat == "mdy"){timevec = lubridate::mdy_hms(date.time)}
      if(dateFormat == "ymd"){timevec = lubridate::ymd_hms(date.time)}
      if(dateFormat == "dmy"){timevec = lubridate::dmy_hms(date.time)}
      if(dateFormat == "ydm"){timevec = lubridate::ydm_hms(date.time)}
    }


    lubridate::tz(timevec) <- tz.in #sets the appropriate input timezone. Defaults to UTC.
    
    if(is.null(tz.out) == FALSE){ #If tz.out is anything other than NULL, the output timezone will be changed to tz.out
      timevec =	lubridate::with_tz(timevec,tz=tz.out)
    }

    cbindTab<- data.frame(matrix(ncol = 0, nrow = length(timevec)))

    if(rm.dateTime == FALSE){
      cbindTab$dateTime <- timevec
    }

    if(month == TRUE){
      cbindTab$month = lubridate::month(timevec)
    }
    if(day == TRUE){
      cbindTab$day = lubridate::day(timevec)
    }
    if(year == TRUE){
      cbindTab$year = lubridate::year(timevec)
    }
    if(hour == TRUE){
      cbindTab$hour = lubridate::hour(timevec)
    }
    if(minute == TRUE){
      cbindTab$minute = lubridate::minute(timevec)
    }
    if(second == TRUE){
      cbindTab$second = lubridate::second(timevec)
    }
    if(daySecond == TRUE | totalSecond == TRUE){
      daySecondVec = lubridate::hour(timevec) * 3600 + lubridate::minute(timevec) * 60 + lubridate::second(timevec) #This calculates a day-second
      if(daySecond == TRUE){
        cbindTab$daySecond <- daySecondVec
      }
    }
    if(totalSecond == TRUE){ 
      startID <- 1
      x<-x[order(timevec),] #Just in case the data wasn't already ordered in this way.
      cbindTab<-cbindTab[order(timevec),]
      daySecondVec <-daySecondVec[order(timevec)] 
      timevec <-timevec[order(timevec)]
      lub.dates = lubridate::date(timevec)
      dateseq = unique(lub.dates)
      dayIDVec = NULL
      dayIDseq = seq(startID,(length(dateseq) + startID - 1),1)
      for(b in dayIDseq){
        ID = rep(b,length(which(lub.dates == dateseq[which(dayIDseq == b)])))
        dayIDVec = c(dayIDVec, ID)
      } #This part of the function takes awhile (especially for large datasets), but may be useful in the future for subsetting and viewing data.
    }

    if(totalSecond == TRUE){ #assumes dayIDs are sequential
      cbindTab$totalSecond = ((dayIDVec - min(dayIDVec))*86400) + daySecondVec #This calculates the total second (the cumulative second across the span of the study's timeframe)
    }
    bindlist<-list(x,cbindTab)
    appendedTab<-do.call("cbind", bindlist)
    return(appendedTab)
  }

  if(is.data.frame(x) == FALSE & is.list(x) == TRUE){ #02/02/2019 added the "is.data.frame(x) == FALSE" argument because R apparently treats dataframes as lists.
    list.dateTime <- lapply(x, generate.append, date, time, dateTime, dateFormat, dateFake, startYear, tz.in, tz.out, month, day, year, hour, minute, second, daySecond, totalSecond)
    return(list.dateTime)
  }else{ #if x is a dataFrame
    frame.dateTime<- generate.append(x, date, time, dateTime, dateFormat, dateFake, startYear, tz.in, tz.out, month, day, year, hour, minute, second, daySecond, totalSecond)
    return(frame.dateTime)
  }
}

dist2All_df<-function(x = NULL, id = NULL, dateTime = NULL, point.x = NULL, point.y = NULL, poly.xy = NULL, elev = NULL, parallel = FALSE, nCores = parallel::detectCores(), dataType = "Point", lonlat = FALSE, numVertices = 4){

  create.distFrame<- function(x,distMat, indivSeq, idSeq, timestepIndivSeq,time){

    dist = data.frame(matrix(ncol = (length(indivSeq) + 4), nrow = 1))
    colnames(dist) = c("dateTime","totalIndividuals","individualsAtTimestep","id", paste("dist.to.indiv_", idSeq, sep = ""))
    dist$dateTime = time
    dist$totalIndividuals = length(indivSeq)
    dist$individualsAtTimestep = length(timestepIndivSeq)
    dist$id = unlist(unname(x[1]))
    vecID = 1
    column<-as.numeric(unlist(unname(x[2]))) #The column identifier must be numeric. Without the as.numeric call here, apply functions will return the error "Error in distMat[vecID, column] : no 'dimnames' attribute for array" later on.
    col.fill = NULL

    for(j in 1:length(indivSeq)){

      if(isTRUE(indivSeq[j]%in%timestepIndivSeq) == TRUE){

        if(unlist(unname(x[3])) != indivSeq[j]){ #This if statement makes sure that individuals are not reported as being a certain distance from themselves. If the id = indivSeq[j], dist = NA
          col.fill = c(col.fill,distMat[vecID,column]) #column must be must be numeric

        }else{
          col.fill = c(col.fill,NA)
        }
        vecID = (vecID + 1)

      }else{
        col.fill = c(col.fill,NA)
      }
    }

    dist[1,5:ncol(dist)] = col.fill
    return(dist)
  }
  list.breaker1<-function(x,y,id, dateTime, point.x, point.y, poly.xy, elev, parallel, dataType, lonlat, numVertices, nCores){ #calculates dist.all or distToArea for randomized input
    input<- data.frame(y[[unname(unlist(x[1]))]])
    dist.all<- dist.generator1(input,id, dateTime, point.x, point.y, poly.xy, elev, parallel, dataType, lonlat, numVertices, nCores)
    return(dist.all)
  }
  dist.generator1<-function(x,id, dateTime, point.x, point.y, poly.xy, elev, parallel, dataType, lonlat, numVertices, nCores){
    idVec1=NULL #added in the case that idVec1 isn't created when x isn't specified
    if(length(x) == 0){ #This if statement allows users to input either a series of vectors (id, dateTime, point.x and point.y), a dataframe with columns named the same, or a combination of dataframe and vectors. No matter the input format, a table called "originTab" will be created.
      if(dataType == "point" || dataType == "Point" || dataType == "POINT"){
        originTab = data.frame(id = id, x = point.x, y = point.y, dateTime = dateTime)
      }
      if(dataType == "polygon" || dataType == "Polygon" || dataType == "POLYGON"){

        originTab = data.frame(matrix(ncol = 0, nrow = length(id)))
        originTab$id = id
        colnames(poly.xy)[seq(1,(ncol(poly.xy) - 1),2)] = paste("point",seq(1,(ncol(poly.xy)/2),1),".x", sep = "")
        colnames(poly.xy)[seq(2,ncol(poly.xy),2)] = paste("point",seq(1,(ncol(poly.xy)/2),1),".y", sep = "")
        dateFrame = data.frame(dateTime = dateTime)
        bindlist = list(originTab,poly.xy,dateFrame)
        originTab = data.frame(do.call("cbind", bindlist))
      }
    }

    if(length(x) > 0){ #for some reason using an "else" statement would always result in an originTab table with 0 records...

      if(length(id) > 0){
        if(length(id) == 1 && is.na(match(id[1], names(x))) == FALSE){ #added 1/14 to accompany the list-processing functionality. If x is a list, rather than id being a vector of length(nrow(x)), it may be necessary to designate the colname for intended "id" values (i.e., if the ids in different list entries are different)
          x$id <- x[,match(id, names(x))]
        }else{ #if length(id) > 1
          x$id = id
        }

      }

      idVec1 <- x$id

      if(dataType == "point" || dataType == "Point" || dataType == "POINT"){

        if(length(point.x) > 0){
          if(length(point.x) == 1 && is.na(match(point.x[1], names(x))) == FALSE){ #added 1/14 to accompany the list-processing functionality. If x is a list, rather than point.x being a vector of length(nrow(x)), it may be necessary to designate the colname for intended "point.x" values (i.e., if the x-coordinate values in different list entries are different)
            x$x <- x[,match(point.x, names(x))]
          }else{ #if length(point.x) > 1
            x$x = point.x
          }
        }
        if(length(point.y) > 0){
          if(length(point.y) == 1 && is.na(match(point.y[1], names(x))) == FALSE){ #added 1/14 to accompany the list-processing functionality. If x is a list, rather than point.x being a vector of length(nrow(x)), it may be necessary to designate the colname for intended "point.x" values (i.e., if the x-coordinate values in different list entries are different)
            x$y <- x[,match(point.y, names(x))]
          }else{ #if length(point.y) > 1
            x$y = point.y
          }
        }
        xyFrame1<- data.frame(x = x$x, y = x$y)
      }

      if(dataType == "polygon" || dataType == "Polygon" || dataType == "POLYGON"){

        if(length(poly.xy) > 0){
          if(length(poly.xy) == (numVertices*2) & length(which(is.na(match(poly.xy, names(x)))) == TRUE) == 0){ #added 1/14 to accompany the list-processing functionality. If x is a list, rather than poly.xy being a matrix/dataframe of length(nrow(x)), it may be necessary to designate the colnames for intended coordinate values (i.e., if the xy-coordinate values in different list entries are different)
            xyFrame1<-x[,match(poly.xy,names(x))]
          }else{
            #x[,2:(1 + length(poly.xy))] = poly.xy
            xyFrame1<- data.frame(poly.xy)
          }
        }else{ #if length(poly.xy == 0)
          xyFrame1 <-  x[,(match("point1.x", names(x))):((2*numVertices) + (match("point1.x", names(x)) -1))] #if there is no poly.xy input, the code assumes the input is output from referencePointToPolygon function, and therefore, the first point of interest would be "point1.x"
        }
        colnames(xyFrame1)[seq(1,(numVertices*2),2)] = paste("point",seq(1,numVertices,1),".x", sep = "")
        colnames(xyFrame1)[seq(2,((numVertices*2) + 1),2)] = paste("point",seq(1,numVertices,1),".y", sep = "")
      }

      if(length(dateTime) > 0){

        if(length(dateTime) == 1 && is.na(match(dateTime[1], names(x))) == FALSE){ #added 1/14 to accompany the list-processing functionality. If x is a list, rather than point.x being a vector of length(nrow(x)), it may be necessary to designate the colname for intended "point.x" values (i.e., if the x-coordinate values in different list entries are different)
          x$dateTime <- x[,match(dateTime, names(x))]
        }else{ #if length(dateTime) > 1
          x$dateTime = dateTime
        }

      }
      dateTimeVec<-x$dateTime
      bindlist1<-list(idVec1, xyFrame1, dateTimeVec)
      originTab <- do.call("cbind", bindlist1)
      names(originTab)[c(1,ncol(originTab))]<-c("id", "dateTime")
    }

    #02/01/2019 - Here I'll remove the need for integer ids by creating a separate integ.ID column in originTab
    if(length(idVec1)== 0) { #added to use idVec1 if not created above 
      idVec1 <- originTab$id
      } 
    idVec2=unique(originTab$id) #Added in the case x is not supplied
    originTab$integ.ID<-NA

    for(a in 1:length(idVec2)){
      originTab$integ.ID[which(idVec1 == idVec2[a])] <-as.integer(a)
    }

    originTab$dateTime = as.character(originTab$dateTime)
    
    elev.calc <-FALSE #logical; tells us later if we need to include elevation calculations.
    if(length(elev) > 0){
      elev.calc <-TRUE 
      if(length(elev) == 1 && is.na(match(elev[1], names(x))) == FALSE){ #added 1/14 to accompany the list-processing functionality. If x is a list, rather than elev being a vector of length(nrow(x)), it may be necessary to designate the colname for intended "elev" values (i.e., if the elevs in different list entries are different)
        originTab$elev <- x[,match(elev, names(x))]
      }else{ #if length(elev) > 1
        originTab$elev = elev
      }
    }

    if(dataType == "point" || dataType == "Point" || dataType == "POINT"){

      originTab<-originTab[order(originTab$id, originTab$dateTime),]
      indivSeq = unique(originTab$integ.ID)
      idSeq = unique(originTab$id)
      dateTimeFrame = data.frame(dateTime = unique(originTab$dateTime))
      dist.measurement = lonlat

      dist.process.point <- function(x, originTab, indivSeq, idSeq, dist.measurement, elev.calc){

        time = unlist(unname(x[1]))
        timestep = originTab[which(originTab$dateTime == time),]
        timestepIndivSeq.integ = unique(timestep$integ.ID)
        distMat = raster::pointDistance(timestep[,c(match("x",names(timestep)),match("y",names(timestep)))], timestep[,c(match("x",names(timestep)),match("y",names(timestep)))], lonlat = dist.measurement, allpairs = TRUE)

        if(is.matrix(distMat) == TRUE){ #If there's only one record in timestep, distMat will be a vector, not a matrix, and will only denote the distance between an individual and itself (which isn't useful)
          if(elev.calc == TRUE){
            elevDifference = function(x, elevVec){ #This function creates a matrix showing the difference in elevation between all observed points in the data set (timestep) 
              e1 <- unname(unlist(x[1]))
              de <- as.integer(abs(e1 - elevVec)) 
              return(de)
            }
            elevVec <- unname(unlist(timestep$elev))
            elevFrame <- data.frame(elevVec)
            elev.dif<-apply(elevFrame, 1, elevDifference, elevVec)
            distMat<-distMat + elev.dif #adds the difference in elevations to the linear distances previously calculated. Note that the elev distance units must be in meters, as that is the unit of distMat values. 
          }
          timestepIndivSeqFrame = data.frame(id = unique(timestep$id), colnum = seq(1,length(unique(timestep$id)),1), timestepIndivSeq.integ) #Note that colnum will not necessarily be the same as timestepIndivSeq.integ because originTab has been previously ordered
          distTab = data.frame(data.table::rbindlist(apply(timestepIndivSeqFrame,1,create.distFrame,distMat,indivSeq, idSeq, timestepIndivSeq.integ,time)))
          return(distTab)
        }
      }


      if (parallel == TRUE){
        cl<-parallel::makeCluster(nCores)
        distTab<-parallel::parApply(cl, dateTimeFrame, 1, dist.process.point, originTab, indivSeq,idSeq, dist.measurement, elev.calc)
        parallel::stopCluster(cl)
      }else{
        distTab = apply(dateTimeFrame, 1, dist.process.point, originTab, indivSeq,idSeq, dist.measurement, elev.calc)
      }
      dist.all = data.frame(data.table::rbindlist(distTab))
    }

    if(dataType == "polygon" || dataType == "Polygon" || dataType == "POLYGON"){

      originTab<-originTab[order(originTab$id, originTab$dateTime),]
      naVec<-which(is.na(originTab[,match("point2.x", names(originTab))]) == TRUE) #the referencePointtoPolygon function will create some observations that are not complete polygons (i.e., only the point1 coordinates are recorded). This identifies those observations, so that they may be removed. If they are not removed, they will cause errors later.
      if(length(naVec) > 0){
        originTab <- originTab[-naVec,]
      }
      indivSeq = unique(originTab$integ.ID)
      idSeq <- unique(originTab$id)
      dateTimeFrame = data.frame(dateTime = unique(originTab$dateTime))

      dist.process.poly <- function(x, originTab, indivSeq, idSeq, numVertices, elev.calc){
        create.poly1<-function(x,y, numVertices){
          polygon = unlist(c(y[unlist(unname(x[1])),c(2:(1 + (numVertices*2)),2:3)])) #note that when making a Spatial Polygon you need to close the polygon by repeating the first point at the end (Note that this also means you need to add a "+ 1" to nrow = numVertices below)
          spatPoly = sp::Polygons(list(sp::Polygon(matrix(polygon, nrow = (numVertices + 1), ncol = 2, byrow = TRUE))),y$integ.ID[unlist(unname(x[1]))])
          return(spatPoly)
        }

        time = unlist(unname(x[1]))
        timestep = originTab[which(originTab$dateTime == time),]

        if(nrow(timestep) > 1){ #If there's only one record in timestep, any distMat produced will only denote the distance between an individual and itself (which isn't useful), so it's more time efficient to skip forward nrow(timestep <= 1)

          timestepIndivSeq.integ = unique(timestep$integ.ID)
          makePolyFrame<-data.frame(seq(1,length(timestepIndivSeq.integ),1))
          spatialPolygons <- apply(makePolyFrame,1,create.poly1,timestep,numVertices)
          sPolys = sp::SpatialPolygons(spatialPolygons,timestepIndivSeq.integ) #note that the second part of this argument must be an integer. Otherwise, it will return the following error: Error: is.integer(pO) is not TRUE
          distMat = rgeos::gDistance(sPolys, byid = TRUE)
          
          if(elev.calc == TRUE){
            elevDifference = function(x, elevVec){ #This function creates a matrix showing the difference in elevation between all observed points in the data set (timestep) 
              e1 <- unname(unlist(x[1]))
              de <- as.integer(abs(e1 - elevVec)) 
              return(de)
            }
            elevVec <- unname(unlist(timestep$elev))
            elevFrame <- data.frame(elevVec)
            elev.dif<-apply(elevFrame, 1, elevDifference, elevVec)
            distMat<-distMat + elev.dif #adds the difference in elevations to the linear distances previously calculated. Note that the elev distance units must be in meters, as that is the unit of distMat values. 
          }
          
          timestepIndivSeqFrame = data.frame(id = unique(timestep$id), colnum = seq(1,length(unique(timestep$id)),1), timestepIndivSeq.integ) #Note that colnum will not necessarily be the same as timestepIndivSeq.integ because originTab has been previously ordered
          distTab = data.frame(data.table::rbindlist(apply(timestepIndivSeqFrame,1,create.distFrame,distMat,indivSeq, idSeq, timestepIndivSeq.integ,time)))
          return(distTab)
        }
      }

      if (parallel == TRUE){
        cl<-parallel::makeCluster(nCores)
        distTab<-parallel::parApply(cl, dateTimeFrame, 1, dist.process.poly, originTab, indivSeq, idSeq, numVertices, elev.calc)
        parallel::stopCluster(cl)
      }else{
        distTab = apply(dateTimeFrame, 1, dist.process.poly, originTab, indivSeq, idSeq, numVertices, elev.calc)
      }
      dist.all = data.frame(data.table::rbindlist(distTab))
    }
    return(dist.all)
  }

  if(is.data.frame(x) == FALSE & is.list(x) == TRUE){ #1/15 added the "is.data.frame(x) == FALSE" argument because R apparently treats dataframes as lists.
    breakFrame<- data.frame(seq(1,length(x),1))
    list.dist <- apply(breakFrame, 1, list.breaker1,y = x,id, dateTime, point.x, point.y, poly.xy, elev, parallel, dataType, lonlat, numVertices, nCores) #in the vast majority of cases, parallelizing the subfunctions will result in faster processing than parallelizing the list processing here. As such, since parallelizing this list processing could cause numerous problems due to parallelized subfunctions, this is an apply rather than a parApply or lapply.
    return(list.dist)

  }else{ #if(is.list(x) == FALSE)

    frame.dist<- dist.generator1(x,id, dateTime, point.x, point.y, poly.xy, elev, parallel, dataType, lonlat, numVertices, nCores)

    return(frame.dist)
  }
}

findDistThresh<-function(n = 1000, acc.Dist1 = 0.5, acc.Dist2 = NULL, pWithin1 = 90, pWithin2 = NULL, spTh = 0.666){
  
  dist.distributionFunc<-function(x){ #generate an expected-distance distribution from two points pulled from normal distributions with mean values at point1 and point2 x- and y-values, and standard deviations derived from the acc.Dist and pWithin values. 
  
    euc=function(x) {
      point1 = x.cor=unlist(c(unname(unlist(x[1])),unname(unlist(x[2]))))
      point2 = x.cor=unlist(c(unname(unlist(x[3])),unname(unlist(x[4]))))
      euc.dis = raster::pointDistance(p1 = point1, p2 = point2, lonlat = FALSE)
      return(euc.dis)
    }
    
    conf1.1 <- (1 - unname(unlist(x[4]))/100)/2 #calculate alpha/2 for the accuracy distribution
    conf1.2<-unlist(ifelse(conf1.1 >0, conf1.1,0.0000000000000000000000000000000000000000000000000000000000000000000000000000000000000000000000000000000000000000000000000000000000000000000000000000000000000000000000000000000000000000000000000000000000000000000000000000000000000000000000000000000000000000000000000000000000000000000000000000000000000000000000000000001)) #if conf = 0, it is replaced with this value which is extremely close to 0, so that qnorm doesn't return an inf value
    zscore1<-abs(stats::qnorm(conf1.2)) #calculate z-score
  
    conf2.1<- (1 - unname(unlist(x[5]))/100)/2 
    conf2.2<-unlist(ifelse(conf2.1 >0, conf2.1,0.0000000000000000000000000000000000000000000000000000000000000000000000000000000000000000000000000000000000000000000000000000000000000000000000000000000000000000000000000000000000000000000000000000000000000000000000000000000000000000000000000000000000000000000000000000000000000000000000000000000000000000000000000000001)) #if conf = 0, it is replaced with this value which is extremely close to 0, so that qnorm doesn't return an inf value
    zscore2<-abs(stats::qnorm(conf2.2)) #calculate z-score
  
    x1<-data.frame(p1.x = stats::rnorm(unname(unlist(x[1])), mean = 1, sd = unname(unlist(x[2]))/zscore1),p1.y = stats::rnorm(unname(unlist(x[1])), mean = 1, sd = unname(unlist(x[2]))/zscore1),p2.x = stats::rnorm(unname(unlist(x[1])), mean = 1, sd = unname(unlist(x[3]))/zscore2),p2.y = stats::rnorm(unname(unlist(x[1])), mean = 1+unname(unlist(x[6])), sd = unname(unlist(x[3]))/zscore2)) #note that one of the points is spTh-m away from the other
    dist.distr<-apply(x1,1,euc)
    dist.mean<-mean(dist.distr)
    dist.sd<-stats::sd(dist.distr)
    CIseq<-seq(5,95,5)
    CIseq<-c(CIseq, 99)
    CIvec<-NULL #create a vector to hold the upper 5-95% & 99% CI limits 
    for(i in CIseq){
      alphaOver2<-(1 - i/100)/2
      marginOfError<-abs(stats::qnorm(alphaOver2))*(dist.sd/sqrt(unname(unlist(x[1])))) #calculate the margin of error. note that n = number of points used in the expected-distance distribution (i.e., n1).
      CIvec<-c(CIvec, dist.mean + marginOfError) # Note that we're only interested in taking the upper limit, as this gaurentees that the true mean is covered.
    }
    
    TruePositive <- length(which(dist.distr <= as.numeric(x[6]))) #number of contacts correctly identified.
    TPR<- TruePositive/as.integer(x[1]) #True positive rate (i.e., sensitivity)
    
    CIvec<-c(dist.mean, CIvec, max(dist.distr), TPR) #add the 0% (i.e., just the mean) and upper 100% (i.e., the max) CI limit
    names(CIvec)<- c("mean", paste(CIseq, "%-CI", sep =""), "max", "TPR")
    return(CIvec)
  }
  
  if(is.null(pWithin2) == TRUE){pWithin2 = pWithin1} #If == NULL, defaults to pWithin1 value.
  if(is.null(acc.Dist2) == TRUE){acc.Dist2 = acc.Dist1} #If == NULL, defaults to acc.Dist1 value.
  
  inputFrame<-data.frame(matrix(ncol =6, nrow = 1))
  inputFrame[,1]<-n
  inputFrame[,2]<-acc.Dist1
  inputFrame[,3]<-acc.Dist2
  inputFrame[,4]<-pWithin1
  inputFrame[,5]<-pWithin2
  inputFrame[,6]<-spTh
  distributions<-apply(inputFrame,1,dist.distributionFunc) #creates a matrix of distance-distribution CI values
  return(distributions[,1])
}

ntwrkEdges<-function(x, importBlocks = FALSE, removeDuplicates = TRUE){
  blockAction<-importBlocks
  dupAction<-removeDuplicates
  
  summarizeContacts<- function(x, importBlocks = blockAction, avg = FALSE){
  
  distributeContacts1<- function(x,y, me){
    if(unname(unlist(x[1])) == me){
      spec.durations = 0
    }else{
      contact1 <- y[c(which(as.character(y$dyadMember1) == unname(unlist(x[1])))),]
      contact2 <- y[c(which(as.character(y$dyadMember2) == unname(unlist(x[1])))),]
      if((nrow(contact1) >= 1) & (nrow(contact2) >= 1)){
        contact.full <- data.frame(data.table::rbindlist(list(contact1,contact2)))
      }
      if((nrow(contact1) >= 1) & (nrow(contact2) == 0)){
        contact.full <- contact1
      }
      if((nrow(contact2) >= 1) & (nrow(contact1) == 0)){
        contact.full <- contact2
      }
      if((nrow(contact2) == 0) & (nrow(contact1) == 0)){
        contact.full <- contact1 #if neither contact1 or contact2 have any rows, contact.full won't have any rows either.
      }
      spec.durations <- ifelse(nrow(contact.full) >= 1, sum(contact.full$contactDuration),0)
    }
    return(spec.durations)
  }
  distributeContacts2<- function(x,y){
    contact.full <- y[c(which(y$area.id == unname(unlist(x[1])))),]
    spec.durations <- ifelse(nrow(contact.full) >= 1, sum(contact.full$contactDuration),0)
    return(spec.durations)
  }
  contSum <-function(x,y, indivSeq, areaSeq){
    me = (unname(unlist(x[1])))
    if(length(y$dyadMember1) > 0){ #This essentially determines if the input was created with dist.all or distToArea. If length(dyadMember1) >0, it was created with dist.all
      indivContact1 <- y[c(which(as.character(y$dyadMember1) == me)),] #had to make this as.character b/c "me" is a factor with levels that may be different than y$dyadMember1
      indivContact2 <- y[c(which(as.character(y$dyadMember2) == me)),] #had to make this as.character b/c "me" is a factor with levels that may be different than y$dyadMember2
    }else{
      indivContact1 <- y[c(which(as.character(y$indiv.id) == me)),] 
      indivContact2 <- matrix(nrow=0,ncol=0)
    }
    
    #Here identify the number of contact durations individuals had with others. How we do this is determined by the number of times individuals appear in y's dyadMember1 and dyadMember2 columns. Note that the only option if the function input originated from contactDur.area is (nrow(indivContact1) >= 1) & (nrow(indivContact2) == 0)
    if((nrow(indivContact1) >= 1) & (nrow(indivContact2) >= 1)){
      indivContact.full <- data.frame(data.table::rbindlist(list(indivContact1,indivContact2)))
      specIndivSeq = unique(c(as.character(indivContact.full$dyadMember1),as.character(indivContact.full$dyadMember2))) #had to add as.character call because contactDur functions now produce factor data. 02/05/2019
      specIndivSeq1 = specIndivSeq[-which(specIndivSeq == me)]
    }
    if((nrow(indivContact1) >= 1) & (nrow(indivContact2) == 0)){
      indivContact.full <- indivContact1
      if(length(y$dyadMember1) > 0){ #This essentially determines if the input was created with dist.all or distToArea. If length(dyadMember1) >0, it was created with dist.all
        specIndivSeq = unique(c(as.character(indivContact.full$dyadMember1),as.character(indivContact.full$dyadMember2))) #had to add as.character call because contactDur functions now produce factor data. 02/05/2019
        specIndivSeq1 = specIndivSeq[-which(specIndivSeq == me)]
      }else{
        specIndivSeq1 = unique(as.character(indivContact.full$area.id)) #had to add as.character call because contactDur functions now produce factor data. 02/05/2019
      }
    }
    if((nrow(indivContact2) >= 1) & (nrow(indivContact1) == 0)){
      indivContact.full <- indivContact2
      specIndivSeq = unique(c(as.character(indivContact.full$dyadMember1),as.character(indivContact.full$dyadMember2))) #had to add as.character call because contactDur functions now produce factor data. 02/05/2019
      specIndivSeq1 = specIndivSeq[-which(specIndivSeq == me)]
    }
    if((nrow(indivContact2) == 0) & (nrow(indivContact1) == 0)){
      indivContact.full <- indivContact1 #if neither indivContact1 or indivContact2 have any rows, indivContact.full won't have any rows either.
      specIndivSeq1 = 0
    }
    if(length(y$dyadMember1) > 0){ #This essentially determines if the input was created with dist.all or distToArea. If length(dyadMember1) >0, it was created with dist.all
      if(nrow(indivContact.full) > 1){
        indivSeqFrame1 <-data.frame(indivSeq)
        contactSum<-apply(indivSeqFrame1, 1, distributeContacts1, indivContact.full, me)
        sumTable <- data.frame(matrix(ncol = (3+length(indivSeq)), nrow = 1))
        colnames(sumTable) <- c("id","totalDegree","totalContactDurations", paste("contactDuration_Indiv",indivSeq, sep = ""))
        sumTable$id = me
        sumTable$totalDegree <- length(specIndivSeq1)
        sumTable$totalContactDurations = sum(indivContact.full$contactDuration)
        sumTable[1,4:ncol(sumTable)] <- contactSum
        sumTable[,match(paste("contactDuration_Indiv",me, sep = ""), names(sumTable))] = NA
      }else{ #if nrow !>0
        if(nrow(indivContact.full) == 1){
          sumTable <- data.frame(matrix(ncol = (3+length(indivSeq)), nrow = 1))
          colnames(sumTable) <- c("id","totalDegree","totalContactDurations", paste("contactDuration_Indiv",indivSeq, sep = ""))
          sumTable$id = me
          sumTable$totalDegree <- 1
          sumTable$totalContactDurations = indivContact.full$contactDuration
          sumTable[1,4:ncol(sumTable)] <- 0
          sumTable[,match(paste("contactDuration_Indiv",specIndivSeq1, sep = ""), names(sumTable))] = indivContact.full$contactDuration
          sumTable[,match(paste("contactDuration_Indiv",me, sep = ""), names(sumTable))] = NA
        }
        if(nrow(indivContact.full) == 0){
          sumTable <- data.frame(matrix(ncol = (3+length(indivSeq)), nrow = 1))
          colnames(sumTable) <- c("id","totalDegree","totalContactDurations", paste("contactDuration_Indiv",indivSeq, sep = ""))
          sumTable$id = me
          sumTable[1,2:ncol(sumTable)] <- 0
          sumTable[,match(paste("contactDuration_Indiv",me, sep = ""), names(sumTable))] = NA
        }
      }
    }else{ # length(y$dyadMember1) == 0
      if(nrow(indivContact.full) > 1){
        areaSeqFrame <- data.frame(areaSeq)
        contactSum<-apply(areaSeqFrame, 1, distributeContacts2, indivContact.full)
        sumTable <- data.frame(matrix(ncol = (3+length(areaSeq)), nrow = 1))
        colnames(sumTable) <- c("id","totalDegree","totalContactDurations", paste("contactDuration_Area_",areaSeq, sep = ""))
        sumTable$id = me
        sumTable$totalDegree <- length(specIndivSeq1)
        sumTable$totalContactDurations = sum(indivContact.full$contactDuration)
        sumTable[1,4:ncol(sumTable)] <- contactSum
      }else{ #if nrow !>1
        if(nrow(indivContact.full) == 1){
          areaVec <- unique(y$area.id)
          sumTable <- data.frame(matrix(ncol = (3+length(areaSeq)), nrow = 1))
          colnames(sumTable) <- c("id","totalDegree","totalContactDurations", paste("contactDuration_Area_",areaSeq, sep = ""))
          sumTable$id = me
          sumTable$totalDegree <- 1
          sumTable$totalContactDurations = indivContact.full$contactDuration
          sumTable[1,4:ncol(sumTable)] <- 0
          sumTable[,match(paste("contactDuration_Area_",areaVec, sep = ""), names(sumTable))] = indivContact.full$contactDuration
        }
        if(nrow(indivContact.full) == 0){
          sumTable <- data.frame(matrix(ncol = (3+length(areaSeq)), nrow = 1))
          colnames(sumTable) <- c("id","totalDegree","totalContactDurations", paste("contactDuration_Area_",areaSeq, sep = ""))
          sumTable$id = me
          sumTable[1,2:ncol(sumTable)] <- 0
        }
      }			
    }
    return(sumTable)
  }
  blockSum <-function(x,y, indivSeq, areaSeq){
    blockDurFrame<-y[which(y$block == unname(unlist(x[1]))),]
    indivSeqFrame <- data.frame(indivSeq)
    summary.contacts<-apply(indivSeqFrame, 1, contSum, blockDurFrame, indivSeq, areaSeq)
    indivSum.full<- data.frame(data.table::rbindlist(summary.contacts))
    indivSum.full$block <- unname(unlist(x[1]))
    
    #added 02/05/2019 - to maintain this new information created in the newest version of the contactDur functions.
    indivSum.full$block.start <- unique(lubridate::as_datetime(blockDurFrame$block.start)) # updated 06/02/2019 - converted the factor data to POSIXct format in order to avoid a "length is too large for hashing" error.
    indivSum.full$block.end <- unique(lubridate::as_datetime(blockDurFrame$block.end)) # updated 06/02/2019 - converted the factor data to POSIXct format in order to avoid a "length is too large for hashing" error.
    indivSum.full$numBlocks <- unique(blockDurFrame$numBlocks)
    return(indivSum.full)
  }
  summaryAgg.block<-function(x,y){ #calculates the mean contacts from multiple summarizeContacts outputs
    sumTable<-y[which(y$id == unname(unlist(x[1])) & y$block == unname(unlist(x[2]))),]
    blockStart<- unique(lubridate::as_datetime(sumTable$block.start)) #added 02/05/2019 - had to keep track of this new information ; updated 06/02/2019 - converted the factor data to POSIXct format in order to avoid a "length is too large for hashing" error.
    blockEnd<- unique(lubridate::as_datetime(sumTable$block.end)) #added 02/05/2019 - had to keep track of this new information ;  updated 06/02/2019 - converted the factor data to POSIXct format in order to avoid a "length is too large for hashing" error.
    blockNum<- unique(sumTable$numBlocks) #added 02/05/2019 - had to keep track of this new information
    sumTable.redac<-sumTable[,-c(match("id", names(sumTable)),match("block", names(sumTable)), match("block.start", names(sumTable)), match("block.end", names(sumTable)), match("numBlocks", names(sumTable)))]  #Remove the columns that cannot/shoud not be averaged.
    contact.mean <- apply(sumTable.redac,2,mean, na.rm = TRUE)
    output = sumTable[1,]
    output[1,match("id", names(sumTable))] = unname(unlist(x[1])) #add this information back into the table
    output[1,match("block", names(sumTable))] = unname(unlist(x[2])) #add this information back into the table
    output[1,match("block.start", names(sumTable))] = blockStart #add this information back into the table
    output[1,match("block.end", names(sumTable))] = blockEnd #add this information back into the table
    output[1,match("numBlocks", names(sumTable))] = blockNum #add this information back into the table
    output[1,match(names(sumTable.redac), names(output))] = contact.mean
    return(output)
  }
  summaryAgg.NoBlock<-function(x,y){
    sumTable<-y[which(y$id == unname(unlist(x[1]))),]
    sumTable.redac<-sumTable[,-match("id", names(sumTable))] #Remove the columns that cannot/shoud not be averaged.
    contact.mean <- apply(sumTable.redac,2,mean, na.rm = TRUE)
    output = sumTable[1,]
    output[1,match("id", names(sumTable))] = unname(unlist(x[1])) #add this information back into the table
    output[1,match(names(sumTable.redac), names(output))] = contact.mean
    return(output)
  }
  summary.generator<-function(x, importBlocks){
    
    if(importBlocks == TRUE){
      
      if(length(x$dyadMember1) > 0){ #This essentially determines if the input was created with dist.all or distToArea. If length(dyadMember1) >0, it was created with dist.all
        x<-x[order(x$block,x$dyadMember1,x$dyadMember2),]
        indivVec <- c(as.character(x[,match("dyadMember1", names(x))]), as.character(x[,match("dyadMember2", names(x))]))
        areaSeq = NULL
      }else{
        x<-x[order(x$block,x$indiv.id),]
        indivVec <- x[,match("indiv.id", names(x))]
        areaVec <- x[,match("area.id", names(x))]
        areaVec <- areaVec[order(areaVec)] #forces the data type to become character so that there will be no issues with apply functions later.
        areaSeq<-as.character(unique(areaVec))
      }
      indivSeq <- unique(indivVec)
      indivSeq<-indivSeq[order(indivSeq)]
      indivSeq<-as.character(indivSeq) #forces the data type to become character so that there will be no issues with apply functions later.
      blockVecFrame <- data.frame(unique(as.character(x$block)))
      summary.block <- apply(blockVecFrame, 1, blockSum, x, indivSeq, areaSeq) #according to Dan, this apply function is faster than parApply, so I've removed the parApply option 1/17
      summaryTable<- data.frame(data.table::rbindlist(summary.block))
      summaryTable<-summaryTable[order(summaryTable$block,summaryTable$id),]
      
    }else{ #importBlocks == FALSE
      if(length(x$dyadMember1) > 0){ #This essentially determines if the input was created with dist.all or distToArea. If length(dyadMember1) >0, it was created with dist.all
        x<-x[order(x$dyadMember1,x$dyadMember2),]
        indivVec <- c(as.character(x[,match("dyadMember1", names(x))]), as.character(x[,match("dyadMember2", names(x))])) #as.character forces the data type to become character so that there will be no issues with apply functions later.
        areaSeq = NULL
      }else{
        x<-x[order(x$indiv.id),]
        indivVec <- x[,match("indiv.id", names(x))]
        areaVec <- x[,match("area.id", names(x))]
        areaVec <- areaVec[order(areaVec)] #forces the data type to become character so that there will be no issues with apply functions later.
        areaSeq<-as.character(unique(areaVec))
      }
      indivSeq <- unique(indivVec)
      indivSeq<-indivSeq[order(indivSeq)]
      indivSeq<-as.character(indivSeq) #forces the data type to become character so that there will be no issues with apply functions later.
      indivSeqFrame <- data.frame(indivSeq)
      summary.contacts <- apply(indivSeqFrame, 1, contSum, x, indivSeq, areaSeq) #according to Dan, this apply function is faster than parApply, so I've removed the parApply option 1/17
      summaryTable<- data.frame(data.table::rbindlist(summary.contacts))
      summaryTable<-summaryTable[order(summaryTable$id),]
    }
    return(summaryTable)
  }
  
  if(is.data.frame(x) == FALSE & is.list(x) == TRUE){
    summaryList<-lapply(x, summary.generator, importBlocks) #changed to lapply 02/02/2019
    
    if(avg == TRUE){
      full.summary<- data.frame(data.table::rbindlist(summaryList, fill = TRUE)) #Now we need to average the number of contacts by id and block
      idSeq<-unique(full.summary$id)
      if(importBlocks == TRUE){
        blockSeq<-unique(full.summary$block)
        aggTab<- expand.grid(as.character(idSeq),as.character(blockSeq))
        sumTab <- apply(aggTab, 1, summaryAgg.block, y = full.summary)
      }else{ #if importBlocks == FALSE
        aggTab<-data.frame(idSeq)
        sumTab <- apply(aggTab, 1, summaryAgg.NoBlock, y = full.summary)
      }
      sumTab.agg <- data.frame(data.table::rbindlist(sumTab))
      summary.output<-list(sumTab.agg, summaryList)
      names(summary.output)<-c("avg.","contactSummaries.")
    }else{ #if avg == FALSE
      summary.output<- summaryList
    }
  }else{ #if x is NOT a list
    summary.output <- summary.generator(x, importBlocks)
  }
  return(summary.output)
}
  edgeGenerator.noBlock<-function(x, removeDuplicates = dupAction){
    confirm_edges.noBlock<-function(x,y){ #x = potential edges, y = contactSummary; essentially presents contact summary results in long form
      if(length(levels(unname(unlist(x[1])))) > 1){ #This has to be here to avoid an error when trying to coerce output into the out.frame
        x1.id <- droplevels(unname(unlist(x[1])))
      }else{ #if the number of levels <= 1
        x1.id <-unname(unlist(x[1]))
      }
      if(length(levels(unname(unlist(x[2])))) > 1){ #This has to be here to avoid an error when trying to coerce output into the out.frame
        x2.id <- droplevels(unname(unlist(x[2])))
      }else{ #if the number of levels <= 1
        x2.id <-unname(unlist(x[2]))
      }
      out.frame<-data.frame(from = x1.id, to = x2.id) #must be made into a data frame to avoid the "listCoercing LHS to a list" warning.
      y.ContactNames<-c(NA,NA,NA,substring((names(y[grep("contactDuration_", names(y))])),22)) #The three NAs represent the first 3 columns in y, which are irrelevent for our needs.
      duration <- unname(unlist(y[which(y$id == x1.id), which(y.ContactNames == x2.id)]))
      duration.corrected<-ifelse(duration > 0, duration, NA) 
      out.frame$durations<-duration.corrected #this is the total number of durations individuals were observed in contact with others
      return(out.frame)
    }
    contactSummary<-summarizeContacts(x) #generate a summary of the contact table using the summarizeContacts function (available in the package as a stand-alone function)
    contactSummary.node1 <- unique(contactSummary$id)
    contactSummary.node2 <- substring((names(contactSummary[grep("contactDuration_", names(contactSummary))])),22) #pulls out the contacted IDs
    potential_edges <- expand.grid(contactSummary.node1, contactSummary.node2) #create a data frame detailing all the potential edges that may have occurred in the dataset (including loops, but loops will ultimately be removed later).
    names(potential_edges) <- c("from", "to")
    
    if(removeDuplicates == TRUE){
      rm_Vec<-NULL
      for(i in unique(potential_edges$to)){
        last_edge<-max(which(potential_edges$to == i)) #identifies the last observation of an edge attached to node i
        rm<-(which(potential_edges$from[(last_edge + 1):nrow(potential_edges)] == i) + last_edge) #identifies which rows after max describe edges attached to node i
        rm_Vec<-c(rm_Vec, rm) #creates a vector of rows describing duplicated edges.
      }
      if(length(rm_Vec > 0)){ #this if statement ensures that no empty edgelist results from trying to remove an empty rm_Vec
        potential_edges<- potential_edges[-rm_Vec,] #now we have our potential network edge set with no duplicate edges.
      }
    }
    
    edgelist<-apply(potential_edges,1,confirm_edges.noBlock, y=contactSummary) #confirm whether edges existed or not. If "durations" is NA, then no edge existed. 
    edgeFrame<-data.frame(data.table::rbindlist(edgelist))
    confirmed_edges <- edgeFrame[is.na(edgeFrame$duration) == FALSE,] #So now we have a data frame detailing the undirected edges we observed and the number of contacts associated with them. 
    rownames(confirmed_edges)<-seq(1,nrow(confirmed_edges))
    return(confirmed_edges)
  }
  edgeGenerator.Block<-function(x, removeDuplicates = dupAction){
    confirm_edges.Block<-function(x,y){ #x = potential edges, y = contactSummary; essentially presents contact summary results in long form
      if(length(levels(unname(unlist(x[2])))) > 1){ #This has to be here to avoid an error when trying to coerce output into the out.frame
        x2.id <- droplevels(unname(unlist(x[2])))
      }else{ #if the number of levels <= 1
        x2.id <-unname(unlist(x[2]))
      }
      if(length(levels(unname(unlist(x[3])))) > 1){ #This has to be here to avoid an error when trying to coerce output into the out.frame
        x3.id <- droplevels(unname(unlist(x[3])))
      }else{ #if the number of levels <= 1
        x3.id <-unname(unlist(x[3]))
      }
      out.frame<-data.frame(from = x2.id, to = x3.id) #must be made into a data frame to avoid the "listCoercing LHS to a list" warning.
      y.ContactNames<-c(NA,NA,NA,substring((names(y[grep("contactDuration_", names(y))])),22)) #The three NAs represent the first 3 columns in y, which are irrelevent for our needs.
      duration <- unname(unlist(y[which(y$id == x2.id), which(y.ContactNames == x3.id)]))
      duration.corrected<-ifelse(duration > 0, duration, NA) 
      out.frame$durations<-duration.corrected #this is the total number of durations individuals were observed in contact with others
      out.frame$block <- unname(unlist(x[1])) #add block information
      out.frame$block.start <- unname(unlist(x[4]))
      out.frame$block.end <- unname(unlist(x[5]))
      return(out.frame)
    }
    contactSummary<-summarizeContacts(x) #generate a summary of the contact table using the summarizeContacts function (available in the package as a stand-alone function)
    contactSummary.node1 <- unique(contactSummary$id)
    contactSummary.node2 <- substring((names(contactSummary[grep("contactDuration_", names(contactSummary))])),22) #pulls out the contacted IDs
    block_info<-data.frame(block = unique(contactSummary$block), block.start = unique(contactSummary$block.start), block.end = unique(contactSummary$block.end)) #pulls the block information from contactSummary
    potential_edges1 <- expand.grid(contactSummary.node1, contactSummary.node2, block_info$block) #create a data frame detailing all the potential edges that may have occurred in the dataset (including loops, but loops will ultimately be removed later).
    names(potential_edges1) <- c("from", "to", "block")
    potential_edges2<-merge(potential_edges1, block_info, by = "block") #note that this merge reorders the columns, by placing the "block" column first.
    potential_edges2<-potential_edges2[order(as.numeric(as.character(potential_edges2$block))),] #orders rows by ascending block number.
    
    if(removeDuplicates == TRUE){ #I know this double for-loop is relatively inefficient. In future versions I will update this to be an apply function.
      rm_Vec<-NULL
      for(i in unique(potential_edges2$to)){
        for(j in unique(potential_edges2$block)){
          start_block<-min(which(potential_edges2$block == j))
          end_block<-max(which(potential_edges2$block == j))
          last_edge<-max(which(potential_edges2$to[1:end_block] == i)) #identifies the last observation of an edge attached to node i
          rm<-(which(potential_edges2$from[(last_edge + 1):end_block] == i) + last_edge) #identifies which rows should be removed to ensure duplicates are taken out of each block
          rm_Vec<-c(rm_Vec, rm) #creates a vector of rows describing duplicated edges.
        }
      }
      if(length(rm_Vec > 0)){ #this if statement ensures that no empty edgelist results from trying to remove an empty rm_Vec
        potential_edges2<- potential_edges2[-rm_Vec,] #now we have our potential network edge set with no duplicate edges.
      }
    }
    
    edgelist<-apply(potential_edges2,1,confirm_edges.Block, y=contactSummary) #confirm whether edges existed or not. If "durations" is NA, then no edge existed. 
    edgeFrame<-data.frame(data.table::rbindlist(edgelist))
    confirmed_edges <- edgeFrame[is.na(edgeFrame$duration) == FALSE,] #So now we have a data frame detailing the undirected edges we observed and the number of contacts associated with them. 
    rownames(confirmed_edges)<-seq(1,nrow(confirmed_edges))
    
    return(confirmed_edges)
  }
  
  if(importBlocks == FALSE){
    edgeSet<-edgeGenerator.noBlock(x)
  }else{ #i.e., if importBlocks == TRUE
    edgeSet<-edgeGenerator.Block(x)
  }
  return(edgeSet)
}

referencePoint2Polygon <-function(x = NULL, id = NULL, dateTime = NULL, point.x = NULL, point.y = NULL, direction = NULL, StartLocation = "UL", UpDownRepositionLen = 1, LeftRightRepositionLen = 1, CenterPoint = FALSE, MidPoints = FALSE, immobThreshold = 0, parallel = FALSE, nCores = parallel::detectCores(), modelOrientation = 90){

  poly.generator<-function(x, id, dateTime, point.x, point.y, direction, StartLocation, UpDownRepositionLen, LeftRightRepositionLen, CenterPoint, MidPoints, immobThreshold, parallel, modelOrientation, nCores){
    euc=function(x) {
      point1 = x.cor=unlist(c(x[1],x[2]))
      point2 = x.cor=unlist(c(x[3],x[4]))
      euc.dis = raster::pointDistance(p1 = point1, p2 = point2, lonlat = FALSE)
      return(euc.dis)
    }
    timeDifference = function(x){
      t1 = x[1]
      t2 = x[2]
      dt = as.integer(difftime(time1 = t2, time2 = t1, units = "secs"))
      return(dt)
    }
    immobAdjustment.polygon = function(x, locMatrix, immobVec){

      dur = 0
      standDurTest <- FALSE
      while (!standDurTest) { #This means when standDurTest == FALSE #This part of the function determines how long an individual has been immob.
        standDurTest <- immobVec[(x[1] - (1 + dur))] == 0
        standDurTest <- ifelse(is.na(standDurTest) == TRUE, TRUE, standDurTest) #This is for when x[1] -1 relates to the first observation for any individual (because those observations are NA)
        dur = (dur + 1)
      }

      standFrame = data.frame(replaceRow = x[1], replacePoint2.x = locMatrix$cornerPoint2.x[(x[1] - dur)], replacePoint2.y = locMatrix$cornerPoint2.y[(x[1] - dur)], replacePoint3.x = locMatrix$cornerPoint3.x[(x[1] - dur)], replacePoint3.y = locMatrix$cornerPoint3.y[(x[1] - dur)], replacePoint4.x = locMatrix$cornerPoint4.x[(x[1] - dur)], replacePoint4.y = locMatrix$cornerPoint4.y[(x[1] - dur)]) #if individuals are immob, their location at a given timestep will be the same as at the previous timestep. There's no need to replace point1 because it is the pre-translated (a.k.a. original) location of the individual.

      return(standFrame)
    }
    translate<-function(x, y, eta, etaStar, theta, distV){
      #(2*etaStar) - (theta + eta) #This is the angle of the new vertex relative to a clockwise direction from a point etaStar degrees from empirical points given in x
      vertex.angle<- (360 - (etaStar - (theta + eta))) #This is the relative angle of the new vertex from the empirical points given in x
      #simplify this value now
      vertex.angle360s <- floor(vertex.angle/360) # determine how many times individuals turn in complete circles
      vertex.angle.simplified <- vertex.angle - (vertex.angle360s*360) #this reduces direction values to between 0 and 359 
      vertex.angle.simplified.rad<- vertex.angle.simplified / (180/pi) #convert back to radians
      
      newX<- distV*cos(vertex.angle.simplified.rad) + x #identify the x coordinate that lies distV units in the vertex.angle.simplified.rad direction from the empirical x
      newY<- distV*sin((vertex.angle.simplified.rad)) + y #identify the y coordinate that lies distV units in the vertex.angle.simplified.rad direction from the empirical y
      
      output<-data.frame(x.adjusted = newX, y.adjusted = newY)
      return(output)
    }

    if(length(x) == 0){ #This if statement allows users to input either a series of vectors (id, dateTime, point.x and point.y), a dataframe with columns named the same, or a combination of dataframe and vectors.
      x = data.frame(id = id, x = point.x, y = point.y, dateTime = dateTime)
    }

    if(length(x) > 0){ #for some reason using an "else" statement would always result in a table with 0 records...

      if(length(id) > 0){
        if(length(id) == 1 && is.na(match(id[1], names(x))) == FALSE){ #added 1/14 to accompany the list-processing functionality. If x is a list, rather than id being a vector of length(nrow(x)), it may be necessary to designate the colname for intended "id" values (i.e., if the ids in different list entries are different)
          x$id <- x[,match(id, names(x))]
        }else{ #if length(id) > 1
          x$id = id
        }

      }
      if(length(point.x) > 0){
        if(length(point.x) == 1 && is.na(match(point.x[1], names(x))) == FALSE){ #added 1/14 to accompany the list-processing functionality. If x is a list, rather than point.x being a vector of length(nrow(x)), it may be necessary to designate the colname for intended "point.x" values (i.e., if the x-coordinate values in different list entries are different)
          x$x <- x[,match(point.x, names(x))]
        }else{ #if length(point.x) > 1
          x$x = point.x
        }
      }
      if(length(point.y) > 0){
        if(length(point.y) == 1 && is.na(match(point.y[1], names(x))) == FALSE){ #added 1/14 to accompany the list-processing functionality. If x is a list, rather than point.x being a vector of length(nrow(x)), it may be necessary to designate the colname for intended "point.x" values (i.e., if the x-coordinate values in different list entries are different)
          x$y <- x[,match(point.y, names(x))]
        }else{ #if length(point.y) > 1
          x$y = point.y
        }
      }
      if(length(dateTime) > 0){
        if(length(dateTime) == 1 && is.na(match(dateTime[1], names(x))) == FALSE){ #added 1/14 to accompany the list-processing functionality. If x is a list, rather than point.x being a vector of length(nrow(x)), it may be necessary to designate the colname for intended "point.x" values (i.e., if the x-coordinate values in different list entries are different)
          x$dateTime <- x[,match(dateTime, names(x))]
        }else{ #if length(dateTime) > 1
          x$dateTime = dateTime
        }
      }
    }

    x<-x[order(x$id, x$dateTime),] #data tables should already be ordered like this, but because this function assumes this ordering scheme, I wanted to ensure it was so.
    rownames(x)<-seq(1,nrow(x),1)

    distCoordinates = data.frame(x1 = x$x[1:(nrow(x) - 1)], y1 = x$y[1:(nrow(x) - 1)], x2 = x$x[2:nrow(x)], y2 = x$y[2:nrow(x)])
    if(parallel == TRUE){ #This calculates the new distance between adjusted xy coordinates. Reported distances are distances an individual at a given point must travel to reach the subsequent point. Because there is no previous point following the final observation in the dataset, the distance observation at RepositionMatrix[nrow(RepositionMatrix),] is always going to be NA
      cl<-parallel::makeCluster(nCores)
      dist = parallel::parApply(cl, distCoordinates,1,euc)
      dist = c(dist, NA) #to make dist the same length as nrow(x)
      parallel::stopCluster(cl)
    }else{
      dist = apply(distCoordinates,1,euc)
      dist = c(dist, NA) #to make dist the same length as nrow(x)
    }
    
    dx = c((distCoordinates[,3] - distCoordinates[,1]),NA) #calculate differences in x (x2 - x1) and put an NA at the end to ensure it is of equal length to the input data
    dy = c((distCoordinates[,4] - distCoordinates[,2]),NA) #calculate differences in y (y2 - y1) and put an NA at the end to ensure it is of equal length to the input data
    
    timesFrame = data.frame(x$dateTime[1:(nrow(x) - 1)], x$dateTime[2:nrow(x)])
    if(parallel == TRUE){
      cl<-parallel::makeCluster(nCores)
      dt = parallel::parApply(cl, timesFrame, 1, timeDifference)
      dt = c(dt, NA)  #to make length(dt) == nrow(x)
      parallel::stopCluster(cl)
    }else{
      dt = apply(timesFrame, 1, timeDifference)
      dt = c(dt, NA)  #to make length(dt) == nrow(x)
    }

    idVec = unique(x$id)
    idSeqVec = x$id
    idVecForDtRemoval = idVec[-length(idVec)] #There's no need to remove the max point of the final id point b/c there's already an NA there.
    for(a in idVecForDtRemoval){ #This loop removes the dt value at points describing the last point in each individual's path
      dx[max(which(idSeqVec == a))] = NA
      dy[max(which(idSeqVec == a))] = NA
      dt[max(which(idSeqVec == a))] = NA
    }
    x$dx = dx
    x$dy = dy
    x$dt = dt
    x$dist<-dist

    dataShift = data.frame(x = x$x, y = x$y, dx = c(NA,x$dx[1:(nrow(x) - 1)]), dy = c(NA,x$dy[1:(nrow(x) - 1)]), dist = c(NA,x$dist[1:(nrow(x) - 1)])) #This is necessary because of the way we calculated/listed these values above. These columns (dist, dx, and dt) refer to the changes a point must make to reach the subsequent point. However, later on in this function, we are not interested in future point alterations. Rather, we need to know how tracked individuals moved during the preceding time step to reach their current point (to determine directionality of movement) #Note that this code shifts values down, but remember that beacuse values are downshifted, the first observation for each id individual will be incorrect. Code below addresses this issue.

    for(b in idVec){ #This code replaces dx, and dy values in the row when a new individual (id) is first observed with NAs to fix the problem noted above. #Note that this loop assumes that the data is sorted by id (i.e., a given id will not repeat in the dataset, after a new id has appeared)
      dataShift[min(which(idSeqVec == b)),] = NA
    }

    if(length(direction) > 0){ #the other x inputs are required, but direction is not
      if(length(direction) == 1 && is.na(match(direction[1], names(x))) == FALSE){ #added 1/14 to accompany the list-processing functionality. If x is a list, rather than point.x being a vector of length(nrow(x)), it may be necessary to designate the colname for intended "point.x" values (i.e., if the x-coordinate values in different list entries are different)
        eta <- x[,match(direction, names(x))]
      }else{ #if length(direction) > 1
        eta <- direction
      }
    }else{ #if length(direction) == 0
      eta <- atan2(dataShift$dy,dataShift$dx)*(180/pi) + 360 #calculate the relative angle of movements given point (x1,y1) lies on the axes' origin. Multiplying by 180/pi converts radians to degrees and adding 360 ensures positive values.
    }
    
    #simplify eta (i.e., make all observations fall between 0 and 359)
    eta360s <- floor(eta/360) # determine how many times individuals turn in complete circles
    eta.simplified <- eta - (eta360s*360) #this reduces direction values to between 0 and 359
    
    #repositionHypoteneuse<-sqrt((LeftRightRepositionLen^2) + (UpDownRepositionLen^2))
    
    if (StartLocation == "UL"){
      ##newCoordinates here calculate the other 3 corners of the polygon (the original xy coordinates are always going to be the first corner point)
      newCoordinates1 <-translate(x = dataShift$x, y = dataShift$y, eta = eta.simplified, etaStar = modelOrientation, theta = 0, distV = LeftRightRepositionLen) #repositions the empirical point directly to the East (i.e., right) in a planar model oriented to 90-degrees (i.e., etaStar == 90). Forms the top-right corner of the polygon.
      newCoordinates2 <-translate(x = newCoordinates1$x.adjusted, y = newCoordinates1$y.adjusted, eta = eta.simplified, etaStar = modelOrientation, theta = 270, distV = UpDownRepositionLen) #repositions the adjusted top-right-corner point directly to the South (i.e., down) in a planar model oriented to 90-degrees (i.e., etaStar == 90). Forms the Bottom-right corner of the polygon.
      newCoordinates3 <-translate(x = dataShift$x, y = dataShift$y, eta = eta.simplified, etaStar = modelOrientation, theta = 270, distV = UpDownRepositionLen) #repositions the empirical point directly to the South (i.e., down) in a planar model oriented to 90-degrees (i.e., etaStar == 90). Forms the Bottom-left corner of the polygon.
    }

    if (StartLocation == "UR"){
      ##newCoordinates here calculate the other 3 corners of the polygon (the original xy coordinates are always going to be the first corner point)
      newCoordinates1 <-translate(x = dataShift$x, y = dataShift$y, eta = eta.simplified, etaStar = modelOrientation, theta = 270, distV = UpDownRepositionLen) #repositions the empirical point directly to the South (i.e., down) in a planar model oriented to 90-degrees (i.e., etaStar == 90). Forms the Bottom-right corner of the polygon.
      newCoordinates2 <-translate(x = newCoordinates1$x.adjusted, y = newCoordinates1$y.adjusted, eta = eta.simplified, etaStar = modelOrientation, theta = 180, distV = LeftRightRepositionLen) #repositions the adjusted bottom-right-corner point directly to the West (i.e., left) in a planar model oriented to 90-degrees (i.e., etaStar == 90). Forms the Bottom-left corner of the polygon.
      newCoordinates3 <-translate(x = dataShift$x, y = dataShift$y, eta = eta.simplified, etaStar = modelOrientation, theta = 180, distV = LeftRightRepositionLen) #repositions the empirical point directly to the West (i.e., left) in a planar model oriented to 90-degrees (i.e., etaStar == 90). Forms the upper-left corner of the polygon.
      
    }

    if (StartLocation == "DR"){
      ##newCoordinates here calculate the other 3 corners of the polygon (the original xy coordinates are always going to be the first corner point)
      newCoordinates1 <-translate(x = dataShift$x, y = dataShift$y, eta = eta.simplified, etaStar = modelOrientation, theta = 180, distV = LeftRightRepositionLen) #repositions the empirical point directly to the West (i.e., left) in a planar model oriented to 90-degrees (i.e., etaStar == 90). Forms the bottom-left corner of the polygon.
      newCoordinates2 <-translate(x = newCoordinates1$x.adjusted, y = newCoordinates1$y.adjusted, eta = eta.simplified, etaStar = modelOrientation, theta = 90, distV = UpDownRepositionLen) #repositions the adjusted bottom-left-corner point directly to the North (i.e., up) in a planar model oriented to 90-degrees (i.e., etaStar == 90). Forms the upper-left corner of the polygon.
      newCoordinates3 <-translate(x = dataShift$x, y = dataShift$y, eta = eta.simplified, etaStar = modelOrientation, theta = 90, distV = UpDownRepositionLen) #repositions the empirical point directly to the North (i.e., up) in a planar model oriented to 90-degrees (i.e., etaStar == 90). Forms the upper-right corner of the polygon.
    }
    
    if (StartLocation == "DL"){
      ##newCoordinates here calculate the other 3 corners of the polygon (the original xy coordinates are always going to be the first corner point)
      newCoordinates1 <-translate(x = dataShift$x, y = dataShift$y, eta = eta.simplified, etaStar = modelOrientation, theta = 90, distV = UpDownRepositionLen) #repositions the empirical point directly to the North (i.e., up) in a planar model oriented to 90-degrees (i.e., etaStar == 90). Forms the upper-left corner of the polygon.
      newCoordinates2 <-translate(x = newCoordinates1$x.adjusted, y = newCoordinates1$y.adjusted, eta = eta.simplified, etaStar = modelOrientation, theta = 0, distV = LeftRightRepositionLen) #repositions the adjusted bottom-right-corner point directly to the East (i.e., right) in a planar model oriented to 90-degrees (i.e., etaStar == 90). Forms the upper-right corner of the polygon.
      #newCoordinates2 <-translate(x = dataShift$x, y = dataShift$y, eta = eta.simplified, etaStar = modelOrientation, theta = 45, distV = repositionHypoteneuse) #repositions the adjusted bottom-right-corner point directly to the East (i.e., right) in a planar model oriented to 90-degrees (i.e., etaStar == 90). Forms the upper-right corner of the polygon.
      newCoordinates3 <-translate(x = dataShift$x, y = dataShift$y, eta = eta.simplified, etaStar = modelOrientation, theta = 0, distV = LeftRightRepositionLen) #repositions the empirical point directly to the East (i.e., right) in a planar model oriented to 90-degrees (i.e., etaStar == 90). Forms the bottom-right corner of the polygon.
    }


    polygonMatrix = data.frame(matrix(nrow = nrow(x), ncol = 27)) #One row for each observation, Columns listed below
    colnames(polygonMatrix) = c("id","cornerPoint1.x","cornerPoint1.y","midPoint1.x","midPoint1.y","cornerPoint2.x","cornerPoint2.y","midPoint2.x","midPoint2.y","cornerPoint3.x","cornerPoint3.y","midPoint3.x","midPoint3.y","cornerPoint4.x","cornerPoint4.y","midPoint4.x","midPoint4.y","centroid.x","centroid.y","startLocation","movementDirection","upDownRepositionLength","leftRightRepositionLength","immob","immobThreshold", "dateTime","dt")

    polygonMatrix$id = x$id
    polygonMatrix$cornerPoint1.x = x$x
    polygonMatrix$cornerPoint1.y = x$y
    polygonMatrix$cornerPoint2.x = newCoordinates1$x.adjusted
    polygonMatrix$cornerPoint2.y = newCoordinates1$y.adjusted
    polygonMatrix$cornerPoint3.x = newCoordinates2$x.adjusted
    polygonMatrix$cornerPoint3.y = newCoordinates2$y.adjusted
    polygonMatrix$cornerPoint4.x = newCoordinates3$x.adjusted
    polygonMatrix$cornerPoint4.y = newCoordinates3$y.adjusted
    polygonMatrix$movementDirection = eta.simplified
    polygonMatrix$startLocation = StartLocation
    polygonMatrix$upDownRepositionLength = UpDownRepositionLen
    polygonMatrix$leftRightRepositionLength = LeftRightRepositionLen
    polygonMatrix$immobThreshold = immobThreshold
    polygonMatrix$dateTime = x$dateTime
    polygonMatrix$dt = x$dt

    polygonMatrix$immob = ifelse(dataShift$dist > immobThreshold, 0, 1) #if the distance individuals moved was less than / equal to the noted immobThreshold, individuals are said to be "immob," and their position will not change relative to their previous one. (i.e., you assume that any observed movement less than immobThreshold was due to errors or miniscule bodily movements (e.g., head shaking) that are not indicative of actual movement.)

    standlist = which(polygonMatrix$immob == 1)

    if ((length(standlist) >= 1)){ #To save processing time and reduce chances of errors, this evaluation will not take place if there is only one observation.

      immobVec = polygonMatrix$immob
      standlistFrame = data.frame(immob = standlist)

      if(parallel == TRUE){
        cl<-parallel::makeCluster(nCores)
        immobFrame = data.frame(data.table::rbindlist(parallel::parApply(cl, standlistFrame, 1, immobAdjustment.polygon, locMatrix = polygonMatrix, immobVec)))
        parallel::stopCluster(cl)
      }else{
        immobFrame = data.frame(data.table::rbindlist(apply(standlistFrame, 1, immobAdjustment.polygon, locMatrix = polygonMatrix, immobVec)))
      }
      if(nrow(immobFrame) > 0){
        polygonMatrix[immobFrame$replaceRow,match("cornerPoint2.x", names(polygonMatrix))] = immobFrame$replacePoint2.x
        polygonMatrix[immobFrame$replaceRow,match("cornerPoint2.y", names(polygonMatrix))] = immobFrame$replacePoint2.y
        polygonMatrix[immobFrame$replaceRow,match("cornerPoint3.x", names(polygonMatrix))] = immobFrame$replacePoint3.x
        polygonMatrix[immobFrame$replaceRow,match("cornerPoint3.y", names(polygonMatrix))] = immobFrame$replacePoint3.y
        polygonMatrix[immobFrame$replaceRow,match("cornerPoint4.x", names(polygonMatrix))] = immobFrame$replacePoint4.x
        polygonMatrix[immobFrame$replaceRow,match("cornerPoint4.y", names(polygonMatrix))] = immobFrame$replacePoint4.y
      }
    }

    if(CenterPoint == TRUE){
      polygonMatrix$centroid.x = ((polygonMatrix$cornerPoint1.x + polygonMatrix$cornerPoint3.x)/2)
      polygonMatrix$centroid.y = ((polygonMatrix$cornerPoint1.y + polygonMatrix$cornerPoint3.y)/2)
    }else{polygonMatrix <- polygonMatrix[,-c(match("centroid.x", names(polygonMatrix)),match("centroid.y", names(polygonMatrix)))]}

    if(MidPoints == TRUE){
      polygonMatrix$midPoint1.x = ((polygonMatrix$cornerPoint1.x + polygonMatrix$cornerPoint2.x)/2)
      polygonMatrix$midPoint1.y = ((polygonMatrix$cornerPoint1.y + polygonMatrix$cornerPoint2.y)/2)
      polygonMatrix$midPoint2.x = ((polygonMatrix$cornerPoint2.x + polygonMatrix$cornerPoint3.x)/2)
      polygonMatrix$midPoint2.y = ((polygonMatrix$cornerPoint2.y + polygonMatrix$cornerPoint3.y)/2)
      polygonMatrix$midPoint3.x = ((polygonMatrix$cornerPoint3.x + polygonMatrix$cornerPoint4.x)/2)
      polygonMatrix$midPoint3.y = ((polygonMatrix$cornerPoint3.y + polygonMatrix$cornerPoint4.y)/2)
      polygonMatrix$midPoint4.x = ((polygonMatrix$cornerPoint4.x + polygonMatrix$cornerPoint1.x)/2)
      polygonMatrix$midPoint4.y = ((polygonMatrix$cornerPoint4.y + polygonMatrix$cornerPoint1.y)/2)
    }else{polygonMatrix <- polygonMatrix[,-c(match("midPoint1.x", names(polygonMatrix)),match("midPoint1.y", names(polygonMatrix)),match("midPoint2.x", names(polygonMatrix)),match("midPoint2.y", names(polygonMatrix)),match("midPoint3.x", names(polygonMatrix)),match("midPoint3.y", names(polygonMatrix)),match("midPoint4.x", names(polygonMatrix)),match("midPoint4.y", names(polygonMatrix)))]}

    return(polygonMatrix)
  }

  list.breaker<-function(x,y,id, dateTime, point.x, point.y, direction, StartLocation, UpDownRepositionLen, LeftRightRepositionLen, CenterPoint, MidPoints, immobThreshold, parallel, modelOrientation, nCores){
    input<- data.frame(y[[unname(unlist(x[1]))]])
    newPolygons<-poly.generator(input, id, dateTime, point.x, point.y, direction, StartLocation, UpDownRepositionLen, LeftRightRepositionLen, CenterPoint, MidPoints, immobThreshold, parallel, modelOrientation, nCores)
    return(newPolygons)
  }

  if(is.data.frame(x) == FALSE & is.list(x) == TRUE){ #02/02/2019 added the "is.data.frame(x) == FALSE" argument because R apparently treats dataframes as lists.
    breakFrame<- data.frame(seq(1,length(x),1))
    list.poly <- apply(breakFrame, 1, list.breaker, y = x,id, dateTime, point.x, point.y, direction, StartLocation, UpDownRepositionLen, LeftRightRepositionLen, CenterPoint, MidPoints, immobThreshold, parallel, modelOrientation, nCores) #in the vast majority of cases, parallelizing the subfunctions will result in faster processing than parallelizing the list processing here. As such, since parallelizing this list processing could cause numerous problems due to parallelized subfunctions, this is an apply rather than a parApply or lapply.

    return(list.poly)

  }else{ #if x is a dataFrame
    frame.poly<- poly.generator(x,id, dateTime, point.x, point.y, direction, StartLocation, UpDownRepositionLen, LeftRightRepositionLen, CenterPoint, MidPoints, immobThreshold, parallel, modelOrientation, nCores)

    return(frame.poly)
  }
}

repositionReferencePoint <- function(x = NULL, id = NULL, dateTime = NULL, point.x = NULL, point.y = NULL, direction = NULL, repositionAngle = 0, repositionDist = 1, immobThreshold = 0, parallel = FALSE, nCores = parallel::detectCores(), modelOrientation = 90){

  reposition.generator<-function(x, id, dateTime, point.x, point.y, direction, repositionAngle, repositionDist, immobThreshold, parallel, modelOrientation, nCores){
    euc=function(x) {
      point1 = x.cor=unlist(c(x[1],x[2]))
      point2 = x.cor=unlist(c(x[3],x[4]))
      euc.dis = raster::pointDistance(p1 = point1, p2 = point2, lonlat = FALSE)
      return(euc.dis)
    }
    translate<-function(x, y, eta, etaStar, theta, distV){
      #(2*etaStar) - (theta + eta) #This is the angle of the new vertex relative to a clockwise direction from a point etaStar degrees from empirical points given in x
      vertex.angle<- (360 - (etaStar - (theta + eta))) #This is the relative angle of the new vertex from the empirical points given in x
      #simplify this value now
      vertex.angle360s <- floor(vertex.angle/360) # determine how many times individuals turn in complete circles
      vertex.angle.simplified <- vertex.angle - (vertex.angle360s*360) #this reduces direction values to between 0 and 359 
      vertex.angle.simplified.rad<- vertex.angle.simplified / (180/pi) #convert back to radians
      
      newX<- distV*cos(vertex.angle.simplified.rad) + x #identify the x coordinate that lies distV units in the vertex.angle.simplified.rad direction from the empirical x
      newY<- distV*sin((vertex.angle.simplified.rad)) + y #identify the y coordinate that lies distV units in the vertex.angle.simplified.rad direction from the empirical y
      
      output<-data.frame(x.adjusted = newX, y.adjusted = newY)
      return(output)
    }
    immobAdjustment.point = function(x, locMatrix, immobVec){
      dur = 0
      standDurTest <- FALSE
      while (!standDurTest) { #This means when standDurTest == FALSE #This part of the function determines how long an individual has been immob.
        standDurTest <- immobVec[(x[1] - (1 + dur))] == 0
        standDurTest <- ifelse(is.na(standDurTest) == TRUE, TRUE, standDurTest) #This is for when x[1] -1 relates to the first observation for any individual (because those observations are NA)
        dur = (dur + 1)
      }
      standFrame = data.frame(replaceRow = x[1], replacePoint.x = locMatrix$x.adjusted[(x[1] - dur)], replacePoint.y = locMatrix$y.adjusted[(x[1] - dur)]) #if individuals are immob, their location at a given timestep will be the same as at the previous timestep.
      return(standFrame)
    }
    timeDifference = function(x){
      t1 = x[1]
      t2 = x[2]
      dt = as.integer(difftime(time1 = t2, time2 = t1, units = "secs"))
      return(dt)
    }

    if(length(x) == 0){ #This if statement allows users to input either a series of vectors (id, dateTime, point.x and point.y), a dataframe with columns named the same, or a combination of dataframe and vectors.
      x <- data.frame(id = id, x = point.x, y = point.y, dateTime = dateTime)
    }

    if(length(x) > 0){ #for some reason using an "else" statement would always result in a table with 0 records...

      if(length(id) > 0){
        if(length(id) == 1 && is.na(match(id[1], names(x))) == FALSE){ #added 1/14 to accompany the list-processing functionality. If x is a list, rather than id being a vector of length(nrow(x)), it may be necessary to designate the colname for intended "id" values (i.e., if the ids in different list entries are different)
          x$id <- x[,match(id, names(x))]
        }else{ #if length(id) > 1
          x$id = id
        }
      }
      if(length(point.x) > 0){
        if(length(point.x) == 1 && is.na(match(point.x[1], names(x))) == FALSE){ #added 1/14 to accompany the list-processing functionality. If x is a list, rather than point.x being a vector of length(nrow(x)), it may be necessary to designate the colname for intended "point.x" values (i.e., if the x-coordinate values in different list entries are different)
          x$x <- x[,match(point.x, names(x))]
        }else{ #if length(point.x) > 1
          x$x = point.x
        }
      }
      if(length(point.y) > 0){
        if(length(point.y) == 1 && is.na(match(point.y[1], names(x))) == FALSE){ #added 1/14 to accompany the list-processing functionality. If x is a list, rather than point.x being a vector of length(nrow(x)), it may be necessary to designate the colname for intended "point.x" values (i.e., if the x-coordinate values in different list entries are different)
          x$y <- x[,match(point.y, names(x))]
        }else{ #if length(point.y) > 1
          x$y = point.y
        }
      }
      if(length(dateTime) > 0){
        if(length(dateTime) == 1 && is.na(match(dateTime[1], names(x))) == FALSE){ #added 1/14 to accompany the list-processing functionality. If x is a list, rather than point.x being a vector of length(nrow(x)), it may be necessary to designate the colname for intended "point.x" values (i.e., if the x-coordinate values in different list entries are different)
          x$dateTime <- x[,match(dateTime, names(x))]
        }else{ #if length(dateTime) > 1
          x$dateTime = dateTime
        }
      }
    }
    
    x<-x[order(x$id, x$dateTime),] #data tables should already be ordered like this, but because this function assumes this ordering scheme, I wanted to ensure it was so.
    rownames(x) <- seq(1, nrow(x),1)

    distCoordinates = data.frame(x$x[1:(nrow(x) - 1)], x$y[1:(nrow(x) - 1)], x$x[2:nrow(x)], x$y[2:nrow(x)])
    if(parallel == TRUE){ #This calculates the new distance between adjusted xy coordinates. Reported distances are distances an individual at a given point must travel to reach the subsequent point. Because there is no previous point following the final observation in the dataset, the distance observation at RepositionMatrix[nrow(RepositionMatrix),] is always going to be NA
      cl<-parallel::makeCluster(nCores)
      dist = parallel::parApply(cl, distCoordinates,1,euc)
      dist = c(dist, NA) #to make dist the same length as nrow(x)
      parallel::stopCluster(cl)
    }else{
      dist = apply(distCoordinates,1,euc)
      dist = c(dist, NA) #to make dist the same length as nrow(x)
    }

    dx = c((distCoordinates[,3] - distCoordinates[,1]),NA) #calculate differences in x (x2 - x1) and put an NA at the end to ensure it is of equal length to the input data
    dy = c((distCoordinates[,4] - distCoordinates[,2]),NA) #calculate differences in y (y2 - y1) and put an NA at the end to ensure it is of equal length to the input data
    
    timesFrame = data.frame(x$dateTime[1:(nrow(x) - 1)], x$dateTime[2:nrow(x)])
    if(parallel == TRUE){
      cl<-parallel::makeCluster(nCores)
      dt = parallel::parApply(cl, timesFrame, 1, timeDifference)
      dt = c(dt, NA) #to make dt the same length as nrow(x)
      parallel::stopCluster(cl)
    }else{
      dt = apply(timesFrame, 1, timeDifference)
      dt = c(dt, NA) #to make dt the same length as nrow(x)
    }

    idVec = unique(x$id) ; idSeqVec = x$id; idVecForDtRemoval = idVec[-length(idVec)] #There's no need to remove the max point of the final id point b/c there's already an NA there.
    for(a in idVecForDtRemoval){ #This loop removes the dt value at points describing the last point in each individual's path
      dx[max(which(idSeqVec == a))] = NA
      dy[max(which(idSeqVec == a))] = NA
      dist[max(which(idSeqVec == a))] = NA
      dt[max(which(idSeqVec == a))] = NA
    }
    x$dx = dx
    x$dy = dy
    x$dist = dist
    x$dt = dt

    dataShift = data.frame(x = x$x, y = x$y, dx = c(NA,x$dx[1:(nrow(x) - 1)]), dy = c(NA,x$dy[1:(nrow(x) - 1)]), dist = c(NA,x$dist[1:(nrow(x) - 1)])) #This is necessary because of the way we calculated/listed these values above. These columns (dist, dx, and dt) refer to the changes a point must make to reach the subsequent point. However, later on in this function, we are not interested in future point alterations. Rather, we need to know how tracked individuals moved during the preceding time step to reach their current point (to determine directionality of movement) #Note that this code shifts values down, but remember that beacuse values are downshifted, the first observation for each id individual will be incorrect. Code below addresses this issue.
    for(b in idVec){ #This code replaces dist, dx, and dy values in the row when a new individual (id) is first observed with NAs to fix the problem noted above. #Note that this loop assumes that the data is sorted by id (i.e., a given id will not repeat in the dataset, after a new id has appeared)
      dataShift[min(which(idSeqVec == b)),] = NA
    }

    if(length(direction) > 0){ #the other x inputs are required, but direction is not
      if(length(direction) == 1 && is.na(match(direction[1], names(x))) == FALSE){ #added 1/14 to accompany the list-processing functionality. If x is a list, rather than point.x being a vector of length(nrow(x)), it may be necessary to designate the colname for intended "point.x" values (i.e., if the x-coordinate values in different list entries are different)
        eta <- x[,match(direction, names(x))]
      }else{ #if length(direction) > 1
        eta <- direction
      }
    }else{ #if length(direction) == 0
      eta <- atan2(dataShift$dy,dataShift$dx)*(180/pi) + 360 #calculate the relative angle of movements given point (x1,y1) lies on the axes' origin. Multiplying by 180/pi converts radians to degrees and adding 360 ensures positive values.
    }
    
    #simplify eta (i.e., make all observations fall between 0 and 359)
    eta360s <- floor(eta/360) # determine how many times individuals turn in complete circles
    eta.simplified <- eta - (eta360s*360) #this reduces direction values to between 0 and 359
    
    #translate the empirical coordinates to create the new ones
    newCoordinates <-translate(x = dataShift$x, y = dataShift$y, eta = eta.simplified, etaStar = modelOrientation, theta = repositionAngle, distV = repositionDist) #repositions the empirical point directly to the East (i.e., right) in a planar model oriented to 90-degrees (i.e., etaStar == 90). Forms the top-right corner of the polygon.
    
    RepositionMatrix <- data.frame(matrix(nrow = nrow(x), ncol = (18))) #One row for each observation, Columns listed below
    colnames(RepositionMatrix) <- c("id","x.original","y.original","dist.original", "dx.original", "dy.original","x.adjusted","y.adjusted", "dist.adjusted", "dx.adjusted", "dy.adjusted","movementDirection","repositionAngle","repositionDist","immob","immobThreshold", "dateTime","dt")
    RepositionMatrix$id = x$id
    RepositionMatrix$x.original = x$x
    RepositionMatrix$y.original = x$y
    RepositionMatrix$dist.original = x$dist
    RepositionMatrix$dx.original = x$dx
    RepositionMatrix$dy.original = x$dy
    RepositionMatrix$movementDirection = eta.simplified
    RepositionMatrix$repositionAngle = repositionAngle
    RepositionMatrix$repositionDist = repositionDist
    RepositionMatrix$immobThreshold = immobThreshold
    RepositionMatrix$dateTime = x$dateTime
    RepositionMatrix$dt = x$dt
    RepositionMatrix$x.adjusted = newCoordinates$x.adjusted
    RepositionMatrix$y.adjusted = newCoordinates$y.adjusted
    RepositionMatrix$immob = ifelse(dataShift$dist > immobThreshold, 0, 1) #if the distance individuals moved was less than / equal to the noted immobThreshold, individuals are said to be "immob," and their position will not change relative to their previous one. (i.e., you assume that any observed movement less than immobThreshold was due to errors or miniscule bodily movements (e.g., head shaking) that are not indicative of actual movement.)

    standlist = which(RepositionMatrix$immob == 1)

    if ((length(standlist) >= 1)){ #To save processing time and reduce chances of errors, this evaluation will not take place if there is only one observation.

      immobVec = RepositionMatrix$immob
      standlistFrame = data.frame(immob = standlist)

      if(parallel == TRUE){
        cl<-parallel::makeCluster(nCores)
        immobFrame = data.frame(data.table::rbindlist(parallel::parApply(cl, standlistFrame, 1, immobAdjustment.point, locMatrix = RepositionMatrix, immobVec)))
        parallel::stopCluster(cl)
      }else{
        immobFrame = data.frame(data.table::rbindlist(apply(standlistFrame, 1, immobAdjustment.point, locMatrix = RepositionMatrix, immobVec)))
      }
      if(nrow(immobFrame) > 0){
        RepositionMatrix[immobFrame$replaceRow,match("x.adjusted", colnames(RepositionMatrix))] = immobFrame$replacePoint.x
        RepositionMatrix[immobFrame$replaceRow,match("y.adjusted", colnames(RepositionMatrix))] = immobFrame$replacePoint.y
      }
    }

    newDistCoordinates = data.frame(RepositionMatrix$x.adjusted[1:(nrow(RepositionMatrix) - 1)], RepositionMatrix$y.adjusted[1:(nrow(RepositionMatrix) - 1)], RepositionMatrix$x.adjusted[2:nrow(RepositionMatrix)], RepositionMatrix$y.adjusted[2:nrow(RepositionMatrix)])

    if(parallel == TRUE){ #This calculates the new distance between adjusted xy coordinates. Reported distances are distances an individual at a given point must travel to reach the subsequent point. Because there is no previous point following the final observation in the dataset, the distance observation at RepositionMatrix[nrow(RepositionMatrix),] is always going to be NA
      cl<-parallel::makeCluster(nCores)
      newDist = parallel::parApply(cl, newDistCoordinates,1,euc); newDist = c(newDist, NA)
      parallel::stopCluster(cl)
    }else{
      newDist = apply(newDistCoordinates,1,euc); newDist = c(newDist, NA)
    }

    RepositionMatrix$dist.adjusted = newDist

    newdx = c((newDistCoordinates[,3] - newDistCoordinates[,1]),NA)
    newdy = c((newDistCoordinates[,4] - newDistCoordinates[,2]),NA)
    RepositionMatrix$dx.adjusted = newdx
    RepositionMatrix$dy.adjusted = newdy

    return(RepositionMatrix)
  }
  list.breaker<-function(x, y, id, dateTime, point.x, point.y, direction, repositionAngle, repositionDist, immobThreshold, parallel, modelOrientation, nCores){
    input<- data.frame(y[[unname(unlist(x[1]))]])
    reposition<-reposition.generator(input,id, dateTime, point.x, point.y, direction, repositionAngle, repositionDist, immobThreshold, parallel, modelOrientation, nCores)
    return(reposition)
  }

  if(is.data.frame(x) == FALSE & is.list(x) == TRUE){ #02/02/2019 added the "is.data.frame(x) == FALSE" argument because R apparently treats dataframes as lists.
    breakFrame<- data.frame(seq(1,length(x),1))
    list.rep <- apply(breakFrame, 1, list.breaker,y = x, id, dateTime, point.x, point.y, direction, repositionAngle, repositionDist, immobThreshold, parallel, modelOrientation, nCores) #in the vast majority of cases, parallelizing the subfunctions will result in faster processing than parallelizing the list processing here. As such, since parallelizing this list processing could cause numerous problems due to parallelized subfunctions, this is an apply rather than a parApply or lapply.

    return(list.rep)

  }else{ #if x is a dataFrame

    frame.rep<- reposition.generator(x, id, dateTime, point.x, point.y, direction, repositionAngle, repositionDist, immobThreshold, parallel, modelOrientation, nCores)

    return(frame.rep)
  }

}

summarizeContacts<- function(x, importBlocks = FALSE, avg = FALSE){
  
  distributeContacts1<- function(x,y, me){
    if(unname(unlist(x[1])) == me){
      spec.durations = 0
    }else{
      contact1 <- y[c(which(as.character(y$dyadMember1) == unname(unlist(x[1])))),]
      contact2 <- y[c(which(as.character(y$dyadMember2) == unname(unlist(x[1])))),]
      if((nrow(contact1) >= 1) & (nrow(contact2) >= 1)){
        contact.full <- data.frame(data.table::rbindlist(list(contact1,contact2)))
      }
      if((nrow(contact1) >= 1) & (nrow(contact2) == 0)){
        contact.full <- contact1
      }
      if((nrow(contact2) >= 1) & (nrow(contact1) == 0)){
        contact.full <- contact2
      }
      if((nrow(contact2) == 0) & (nrow(contact1) == 0)){
        contact.full <- contact1 #if neither contact1 or contact2 have any rows, contact.full won't have any rows either.
      }
      spec.durations <- ifelse(nrow(contact.full) >= 1, sum(contact.full$contactDuration),0)
    }
    return(spec.durations)
  }
  distributeContacts2<- function(x,y){
    contact.full <- y[c(which(y$area.id == unname(unlist(x[1])))),]
    spec.durations <- ifelse(nrow(contact.full) >= 1, sum(contact.full$contactDuration),0)
    return(spec.durations)
  }
  contSum <-function(x,y, indivSeq, areaSeq){
    me = (unname(unlist(x[1])))
    if(length(y$dyadMember1) > 0){ #This essentially determines if the input was created with dist.all or distToArea. If length(dyadMember1) >0, it was created with dist.all
      indivContact1 <- y[c(which(as.character(y$dyadMember1) == me)),] #had to make this as.character b/c "me" is a factor with levels that may be different than y$dyadMember1
      indivContact2 <- y[c(which(as.character(y$dyadMember2) == me)),] #had to make this as.character b/c "me" is a factor with levels that may be different than y$dyadMember2
    }else{
      indivContact1 <- y[c(which(as.character(y$indiv.id) == me)),] 
      indivContact2 <- matrix(nrow=0,ncol=0)
    }
    
    #Here identify the number of contact durations individuals had with others. How we do this is determined by the number of times individuals appear in y's dyadMember1 and dyadMember2 columns. Note that the only option if the function input originated from contactDur.area is (nrow(indivContact1) >= 1) & (nrow(indivContact2) == 0)
    if((nrow(indivContact1) >= 1) & (nrow(indivContact2) >= 1)){
      indivContact.full <- data.frame(data.table::rbindlist(list(indivContact1,indivContact2)))
      specIndivSeq = unique(c(as.character(indivContact.full$dyadMember1),as.character(indivContact.full$dyadMember2))) #had to add as.character call because contactDur functions now produce factor data. 02/05/2019
      specIndivSeq1 = specIndivSeq[-which(specIndivSeq == me)]
    }
    if((nrow(indivContact1) >= 1) & (nrow(indivContact2) == 0)){
      indivContact.full <- indivContact1
      if(length(y$dyadMember1) > 0){ #This essentially determines if the input was created with dist.all or distToArea. If length(dyadMember1) >0, it was created with dist.all
        specIndivSeq = unique(c(as.character(indivContact.full$dyadMember1),as.character(indivContact.full$dyadMember2))) #had to add as.character call because contactDur functions now produce factor data. 02/05/2019
        specIndivSeq1 = specIndivSeq[-which(specIndivSeq == me)]
      }else{
        specIndivSeq1 = unique(as.character(indivContact.full$area.id)) #had to add as.character call because contactDur functions now produce factor data. 02/05/2019
      }
    }
    if((nrow(indivContact2) >= 1) & (nrow(indivContact1) == 0)){
      indivContact.full <- indivContact2
      specIndivSeq = unique(c(as.character(indivContact.full$dyadMember1),as.character(indivContact.full$dyadMember2))) #had to add as.character call because contactDur functions now produce factor data. 02/05/2019
      specIndivSeq1 = specIndivSeq[-which(specIndivSeq == me)]
    }
    if((nrow(indivContact2) == 0) & (nrow(indivContact1) == 0)){
      indivContact.full <- indivContact1 #if neither indivContact1 or indivContact2 have any rows, indivContact.full won't have any rows either.
      specIndivSeq1 = 0
    }
    if(length(y$dyadMember1) > 0){ #This essentially determines if the input was created with dist.all or distToArea. If length(dyadMember1) >0, it was created with dist.all
      if(nrow(indivContact.full) > 1){
        indivSeqFrame1 <-data.frame(indivSeq)
        contactSum<-apply(indivSeqFrame1, 1, distributeContacts1, indivContact.full, me)
        sumTable <- data.frame(matrix(ncol = (3+length(indivSeq)), nrow = 1))
        colnames(sumTable) <- c("id","totalDegree","totalContactDurations", paste("contactDuration_Indiv",indivSeq, sep = ""))
        sumTable$id = me
        sumTable$totalDegree <- length(specIndivSeq1)
        sumTable$totalContactDurations = sum(indivContact.full$contactDuration)
        sumTable[1,4:ncol(sumTable)] <- contactSum
        sumTable[,match(paste("contactDuration_Indiv",me, sep = ""), names(sumTable))] = NA
      }else{ #if nrow !>0
        if(nrow(indivContact.full) == 1){
          sumTable <- data.frame(matrix(ncol = (3+length(indivSeq)), nrow = 1))
          colnames(sumTable) <- c("id","totalDegree","totalContactDurations", paste("contactDuration_Indiv",indivSeq, sep = ""))
          sumTable$id = me
          sumTable$totalDegree <- 1
          sumTable$totalContactDurations = indivContact.full$contactDuration
          sumTable[1,4:ncol(sumTable)] <- 0
          sumTable[,match(paste("contactDuration_Indiv",specIndivSeq1, sep = ""), names(sumTable))] = indivContact.full$contactDuration
          sumTable[,match(paste("contactDuration_Indiv",me, sep = ""), names(sumTable))] = NA
        }
        if(nrow(indivContact.full) == 0){
          sumTable <- data.frame(matrix(ncol = (3+length(indivSeq)), nrow = 1))
          colnames(sumTable) <- c("id","totalDegree","totalContactDurations", paste("contactDuration_Indiv",indivSeq, sep = ""))
          sumTable$id = me
          sumTable[1,2:ncol(sumTable)] <- 0
          sumTable[,match(paste("contactDuration_Indiv",me, sep = ""), names(sumTable))] = NA
        }
      }
    }else{ # length(y$dyadMember1) == 0
      if(nrow(indivContact.full) > 1){
        areaSeqFrame <- data.frame(areaSeq)
        contactSum<-apply(areaSeqFrame, 1, distributeContacts2, indivContact.full)
        sumTable <- data.frame(matrix(ncol = (3+length(areaSeq)), nrow = 1))
        colnames(sumTable) <- c("id","totalDegree","totalContactDurations", paste("contactDuration_Area_",areaSeq, sep = ""))
        sumTable$id = me
        sumTable$totalDegree <- length(specIndivSeq1)
        sumTable$totalContactDurations = sum(indivContact.full$contactDuration)
        sumTable[1,4:ncol(sumTable)] <- contactSum
      }else{ #if nrow !>1
        if(nrow(indivContact.full) == 1){
          areaVec <- unique(y$area.id)
          sumTable <- data.frame(matrix(ncol = (3+length(areaSeq)), nrow = 1))
          colnames(sumTable) <- c("id","totalDegree","totalContactDurations", paste("contactDuration_Area_",areaSeq, sep = ""))
          sumTable$id = me
          sumTable$totalDegree <- 1
          sumTable$totalContactDurations = indivContact.full$contactDuration
          sumTable[1,4:ncol(sumTable)] <- 0
          sumTable[,match(paste("contactDuration_Area_",areaVec, sep = ""), names(sumTable))] = indivContact.full$contactDuration
        }
        if(nrow(indivContact.full) == 0){
          sumTable <- data.frame(matrix(ncol = (3+length(areaSeq)), nrow = 1))
          colnames(sumTable) <- c("id","totalDegree","totalContactDurations", paste("contactDuration_Area_",areaSeq, sep = ""))
          sumTable$id = me
          sumTable[1,2:ncol(sumTable)] <- 0
        }
      }			
    }
    return(sumTable)
  }
  blockSum <-function(x,y, indivSeq, areaSeq){
    blockDurFrame<-y[which(y$block == unname(unlist(x[1]))),]
    indivSeqFrame <- data.frame(indivSeq)
    summary.contacts<-apply(indivSeqFrame, 1, contSum, blockDurFrame, indivSeq, areaSeq)
    indivSum.full<- data.frame(data.table::rbindlist(summary.contacts))
    indivSum.full$block <- unname(unlist(x[1]))
    
    #added 02/05/2019 - to maintain this new information created in the newest version of the contactDur functions.
    indivSum.full$block.start <- unique(lubridate::as_datetime(blockDurFrame$block.start)) # updated 06/02/2019 - converted the factor data to POSIXct format in order to avoid a "length is too large for hashing" error.
    indivSum.full$block.end <- unique(lubridate::as_datetime(blockDurFrame$block.end)) # updated 06/02/2019 - converted the factor data to POSIXct format in order to avoid a "length is too large for hashing" error.
    indivSum.full$numBlocks <- unique(blockDurFrame$numBlocks)
    return(indivSum.full)
  }
  summaryAgg.block<-function(x,y){ #calculates the mean contacts from multiple summarizeContacts outputs (i.e., only applicable if avg == TRUE)
    sumTable<-y[which(y$id == unname(unlist(x[1])) & y$block == unname(unlist(x[2]))),]
    blockStart<- unique(lubridate::as_datetime(sumTable$block.start)) #added 02/05/2019 - had to keep track of this new information ; updated 06/02/2019 - converted the factor data to POSIXct format in order to avoid a "length is too large for hashing" error.
    blockEnd<- unique(lubridate::as_datetime(sumTable$block.end)) #added 02/05/2019 - had to keep track of this new information ;  updated 06/02/2019 - converted the factor data to POSIXct format in order to avoid a "length is too large for hashing" error.
    blockNum<- unique(sumTable$numBlocks) #added 02/05/2019 - had to keep track of this new information
    sumTable.redac<-sumTable[,-c(match("id", names(sumTable)),match("block", names(sumTable)), match("block.start", names(sumTable)), match("block.end", names(sumTable)), match("numBlocks", names(sumTable)))]  #Remove the columns that cannot/shoud not be averaged.
    contact.mean <- apply(sumTable.redac,2,mean, na.rm = TRUE)
    output = sumTable[1,]
    output[1,match("id", names(sumTable))] = unname(unlist(x[1])) #add this information back into the table
    output[1,match("block", names(sumTable))] = unname(unlist(x[2])) #add this information back into the table
    output[1,match("block.start", names(sumTable))] = blockStart #add this information back into the table
    output[1,match("block.end", names(sumTable))] = blockEnd #add this information back into the table
    output[1,match("numBlocks", names(sumTable))] = blockNum #add this information back into the table
    output[1,match(names(sumTable.redac), names(output))] = contact.mean
    return(output)
  }
  summaryAgg.NoBlock<-function(x,y){
    sumTable<-y[which(y$id == unname(unlist(x[1]))),]
    sumTable.redac<-sumTable[,-match("id", names(sumTable))] #Remove the columns that cannot/shoud not be averaged.
    contact.mean <- apply(sumTable.redac,2,mean, na.rm = TRUE)
    output = sumTable[1,]
    output[1,match("id", names(sumTable))] = unname(unlist(x[1])) #add this information back into the table
    output[1,match(names(sumTable.redac), names(output))] = contact.mean
    return(output)
  }
  summary.generator<-function(x, importBlocks){
    
    if(importBlocks == TRUE){
      
      if(length(x$dyadMember1) > 0){ #This essentially determines if the input was created with dist.all or distToArea. If length(dyadMember1) >0, it was created with dist.all
        x<-x[order(x$block,x$dyadMember1,x$dyadMember2),]
        indivVec <- c(as.character(x[,match("dyadMember1", names(x))]), as.character(x[,match("dyadMember2", names(x))]))
        areaSeq = NULL
      }else{
        x<-x[order(x$block,x$indiv.id),]
        indivVec <- x[,match("indiv.id", names(x))]
        areaVec <- x[,match("area.id", names(x))]
        areaVec <- areaVec[order(areaVec)] #forces the data type to become character so that there will be no issues with apply functions later.
        areaSeq<-as.character(unique(areaVec))
      }
      indivSeq <- unique(indivVec)
      indivSeq<-indivSeq[order(indivSeq)]
      indivSeq<-as.character(indivSeq) #forces the data type to become character so that there will be no issues with apply functions later.
      blockVecFrame <- data.frame(unique(as.character(x$block)))
      summary.block <- apply(blockVecFrame, 1, blockSum, x, indivSeq, areaSeq) #according to Dan, this apply function is faster than parApply, so I've removed the parApply option 1/17
      summaryTable<- data.frame(data.table::rbindlist(summary.block))
      summaryTable<-summaryTable[order(as.numeric(as.character(summaryTable$block)),summaryTable$id),]
      
    }else{ #importBlocks == FALSE
      if(length(x$dyadMember1) > 0){ #This essentially determines if the input was created with dist.all or distToArea. If length(dyadMember1) >0, it was created with dist.all
        x<-x[order(x$dyadMember1,x$dyadMember2),]
        indivVec <- c(as.character(x[,match("dyadMember1", names(x))]), as.character(x[,match("dyadMember2", names(x))])) #as.character forces the data type to become character so that there will be no issues with apply functions later.
        areaSeq = NULL
      }else{
        x<-x[order(x$indiv.id),]
        indivVec <- x[,match("indiv.id", names(x))]
        areaVec <- x[,match("area.id", names(x))]
        areaVec <- areaVec[order(areaVec)] #forces the data type to become character so that there will be no issues with apply functions later.
        areaSeq<-as.character(unique(areaVec))
      }
      indivSeq <- unique(indivVec)
      indivSeq<-indivSeq[order(indivSeq)]
      indivSeq<-as.character(indivSeq) #forces the data type to become character so that there will be no issues with apply functions later.
      indivSeqFrame <- data.frame(indivSeq)
      summary.contacts <- apply(indivSeqFrame, 1, contSum, x, indivSeq, areaSeq) #according to Dan, this apply function is faster than parApply, so I've removed the parApply option 1/17
      summaryTable<- data.frame(data.table::rbindlist(summary.contacts))
      summaryTable<-summaryTable[order(summaryTable$id),]
    }
    return(summaryTable)
  }
  
  if(is.data.frame(x) == FALSE & is.list(x) == TRUE){
    summaryList<-lapply(x, summary.generator, importBlocks) #changed to lapply 02/02/2019
    
    if(avg == TRUE){
      full.summary<- data.frame(data.table::rbindlist(summaryList, fill = TRUE)) #Now we need to average the number of contacts by id and block
      idSeq<-unique(full.summary$id)
      if(importBlocks == TRUE){
        blockSeq<-unique(full.summary$block)
        aggTab<- expand.grid(as.character(idSeq),as.character(blockSeq))
        sumTab <- apply(aggTab, 1, summaryAgg.block, y = full.summary)
      }else{ #if importBlocks == FALSE
        aggTab<-data.frame(idSeq)
        sumTab <- apply(aggTab, 1, summaryAgg.NoBlock, y = full.summary)
      }
      sumTab.agg <- data.frame(data.table::rbindlist(sumTab))
      summary.output<-list(sumTab.agg, summaryList)
      names(summary.output)<-c("avg.","contactSummaries.")
    }else{ #if avg == FALSE
      summary.output<- summaryList
    }
  }else{ #if x is NOT a list
    summary.output <- summary.generator(x, importBlocks)
  }
  return(summary.output)
}

tempAggregate <- function(x = NULL, id = NULL, point.x = NULL, point.y = NULL, dateTime = NULL, secondAgg = 10, extrapolate.left = FALSE, extrapolate.right = FALSE, resolutionLevel = "full", parallel = FALSE, nCores = parallel::detectCores(), na.rm = TRUE, smooth.type = 1) { #removed totalSecond = NULL argument on 01102019

  Agg.generator<-function(x, id, point.x, point.y, dateTime, secondAgg, extrapolate.left, extrapolate.right, resolutionLevel, parallel, na.rm, smooth.type, nCores){
    if(length(x) == 0){ #This if statement allows users to input either a series of vectors (id, dateTime, point.x and point.y), a dataframe with columns named the same, or a combination of dataframe and vectors. No matter the input format, a table called "originTab" will be created.
      originTab = data.frame(id = id, x = point.x, y = point.y, dateTime = dateTime)
    }

    if(length(x) > 0){ #for some reason using an "else" statement would always result in an originTab table with 0 records...
      if(length(id) > 0){
        if(length(id) == 1 && is.na(match(id[1], names(x))) == FALSE){ #added 1/14 to accompany the list-processing functionality. If x is a list, rather than id being a vector of length(nrow(x)), it may be necessary to designate the colname for intended "id" values (i.e., if the ids in different list entries are different)
          x$id <- x[,match(id, names(x))]
        }else{ #if length(id) > 1
          x$id = id
        }
      }
      idVec1 <- x$id

      if(length(point.x) > 0){
        if(length(point.x) == 1 && is.na(match(point.x[1], names(x))) == FALSE){ #added 1/14 to accompany the list-processing functionality. If x is a list, rather than point.x being a vector of length(nrow(x)), it may be necessary to designate the colname for intended "point.x" values (i.e., if the x-coordinate values in different list entries are different)
          x$x <- x[,match(point.x, names(x))]
        }else{ #if length(point.x) > 1
          x$x = point.x
        }
      }
      if(length(point.y) > 0){
        if(length(point.y) == 1 && is.na(match(point.y[1], names(x))) == FALSE){ #added 1/14 to accompany the list-processing functionality. If x is a list, rather than point.x being a vector of length(nrow(x)), it may be necessary to designate the colname for intended "point.x" values (i.e., if the x-coordinate values in different list entries are different)
          x$y <- x[,match(point.y, names(x))]
        }else{ #if length(point.y) > 1
          x$y = point.y
        }
      }
      xyFrame1<- data.frame(x = x$x, y = x$y)

      if(length(dateTime) > 0){

        if(length(dateTime) == 1 && is.na(match(dateTime[1], names(x))) == FALSE){ #added 1/14 to accompany the list-processing functionality. If x is a list, rather than point.x being a vector of length(nrow(x)), it may be necessary to designate the colname for intended "point.x" values (i.e., if the x-coordinate values in different list entries are different)
          x$dateTime <- x[,match(dateTime, names(x))]
        }else{ #if length(dateTime) > 1
          x$dateTime = dateTime
        }
      }
      dateTimeVec<-x$dateTime
      bindlist1<-list(idVec1, xyFrame1, dateTimeVec)
      originTab <- do.call("cbind", bindlist1)
      names(originTab)[c(1,ncol(originTab))]<-c("id", "dateTime")
    }
    originTab$date = lubridate::date(x$dateTime)

    ###The following lines creating the totalSecond column in originTab (derived from datetime.append) were added to version 01102019 to remove the need for including the dayID and  totalSecond columns initially, and to fix there error where the total seconds at breakpoints (n) exceeds the number of seconds in the dataset (coord.tmp) (Note: the specific error produced was "Error in coord.tmp[n, 1] : subscript out of bounds")
    originTab<-originTab[order(originTab$dateTime),] #Just in case the data wasn't already ordered in this way.
    timevec <- originTab$dateTime

    daySecondVec = lubridate::hour(timevec) * 3600 + lubridate::minute(timevec) * 60 + lubridate::second(timevec) #This calculates a day-second
    dates = unique(originTab$date)
    dayIDVec = NULL
    dayIDseq = seq(1,(length(dates)),1)
    for(b in dayIDseq){
      dayID = rep(b,length(which(originTab$date == dates[which(dayIDseq == b)])))
      dayIDVec = c(dayIDVec, dayID)
    }

    originTab$totalSecond <- ((dayIDVec - min(dayIDVec))*86400) + daySecondVec + 1 #This calculates the total second (the cumulative second across the span of the study's timeframe) # We add the "+ 1" because lubridate::second goes from 0-59, but for our purposes, we need 1-60 b/c these these seconds will relate to rownumbers (n) later on, and cannot take a 0 value.
    leftExtrap = extrapolate.left
    rightExtrap = extrapolate.right
    
    if(resolutionLevel == "r" || resolutionLevel == "re" || resolutionLevel == "red" || resolutionLevel == "redu" || resolutionLevel == "reduc" || resolutionLevel == "reduce" || resolutionLevel == "REDUCED" || resolutionLevel == "R" || resolutionLevel == "RE" || resolutionLevel == "RED" || resolutionLevel == "REDU" || resolutionLevel == "REDUC" || resolutionLevel == "REDUCE"){ #if users input anything into the resolutionLevel argument that even resembles "reduced," the function will interpret that as what they were intending. Any other value will result in the function keeping resolutionLevel as "full."
      resolutionLevel = "reduced"
    }

    Processing_and_Aggregation_Procedures<-function(brk.point, originTab, extrapolate.left = leftExtrap, extrapolate.right = rightExtrap, resolutionLevel, smooth.type, secondAgg){

      Nseconds.aggregate=function(coord, secondAgg) {
        m=secondAgg
        tmp1<-coord[,1]
        tmp2<-coord[,2]
        tmp1.mx<-matrix(tmp1,nrow=m) # aggregate to m seconds
        tmp2.mx<-matrix(tmp2,nrow=m)
        tmp1.mmin<-apply(tmp1.mx,2,mean,na.rm = TRUE)
        tmp2.mmin<-apply(tmp2.mx,2,mean,na.rm = TRUE)
        tmp.mmin<-cbind(tmp1.mmin, tmp2.mmin)
        return(tmp.mmin)
      }

      coord.tmp<-matrix(rep(0,length(unique(lubridate::date(originTab$dateTime)))*24*60*60*2),ncol=2)

      data.one=originTab[c(brk.point[1]:brk.point[2]),]
      data.len=nrow(data.one)
      xcol<-match("x", names(data.one))
      ycol<-match("y", names(data.one))

      tmp=as.numeric(data.one[1,c(xcol,ycol)])

      n=data.one[1,match("totalSecond", names(data.one))] # get current position at 1st data point (previous point)

      if(extrapolate.left == TRUE){ #This section extrapolates the left tails of individuals' paths by filling in the missing time between the first recorded second and the first second of the day. It assumes that the individual starts the first second of the day at the same place it spent the first recorded second.
        coord.tmp[1:n,1]=tmp[1]
        coord.tmp[1:n,2]=tmp[2]

      }else{ #if extrapolate.left == FALSE

        if(n > 1){ #Note that n cannot be smaller than "1," as "totalSecond" calculated above cannot be smaller than 1.
          coord.tmp[1:(n-1),1]=NA
          coord.tmp[1:(n-1),2]=NA
        }
        coord.tmp[n,1]=tmp[1] #This is the timepoint where individuals first appear in the dataset
        coord.tmp[n,2]=tmp[2]
      }

      #Interpolate missing values: The point of the code below is to fill in any missing values (either due to a lack of data transmition or faulty prior interpolation). This code works by setting n initially to the first value of totalSecond's column of data.one. Using a loop, it sets the first value of n.current to the ith row(starting at 2) of "totalSecond". A temporal object "tmp" pulls the xy coordinates from the the ith row of data.one. Then, it sets the xy coordinates of coord.tmp, starting at n + 1 position to the n.current position to values of tmp. This works because n moves up by 1 second, while n.current(and data.len) moves at whatever interval spacing the data is in in data.one (in seconds). It inches along, filling in the slots small or large until it reaches the last data point.

      if(data.len > 1){
        for (i in 2:data.len) { #this grabs the second position 1:length of the subset; thats because it moves from the first second to last on in set looking for holes
          n.current=data.one[i,match("totalSecond", names(data.one))] #this grabs the next second from the subset
          if(smooth.type == 1){ #forwards smoothing
            if((n.current - n) > secondAgg & resolutionLevel == "reduced"){ #So if there are many secondAgg or greater seconds with no data, and resolutionLevel is set to "reduced," the function will set these coordinates to NA
              tmp1 = c(NA,NA)
            }else{ #if there  are fewer than secondAgg with no data, or resolutionLevel is "full," then the points will be smoothed normally.
              tmp1=as.numeric(data.one[(i-1),xcol:ycol]) #this pulls the value from the preceding second to tmp1
            }
            tmp2=as.numeric(data.one[i,xcol:ycol]) #this pulls the value from the current second to tmp2; #Because tmp2 represents a known data point, it would not be changed to NA
            if((n.current - n) > 1){ #This is needed here, because if the difference between n.current and n == 1, there is nothing to smooth (smoothing forward in these cases would overwrite actually-observed xy values)
              coord.tmp[(n+1):(n.current - 1),1]=tmp1[1] #this takes the value of tmp, and assigns it to all the slots beween n and n.current -1
              coord.tmp[(n+1):(n.current - 1),2]=tmp1[2]
            }
            coord.tmp[n.current,1]=tmp2[1] #this takes the value of tmp, and assigns it to all the n.current slot
            coord.tmp[n.current,2]=tmp2[2]
          }
          if(smooth.type == 2){ #backwards smoothing
            tmp=as.numeric(data.one[i,xcol:ycol]) #this pulls the value from that second to tmp
            if((n.current - n) > secondAgg & resolutionLevel == "reduced"){ #So if there are many secondAgg or greater seconds with no data, and resolutionLevel is set to "reduced," the function will set these coordinates to NA
              coord.tmp[(n+1):(n.current -1),1]=NA #this fills all the slots beween n and n.current with NAs
              coord.tmp[(n+1):(n.current -1),2]=NA
              coord.tmp[n.current,1]=tmp[1] #this takes the value of tmp, and assigns it to the n.current slot (because n.current will always be a known point.)
              coord.tmp[n.current,2]=tmp[2]
            }else{ #if there  are fewer than secondAgg with no data, or resolutionLevel is "full," then the points will be smoothed normally.
              coord.tmp[(n+1):n.current,1]=tmp[1] #this takes the value of tmp, and assigns it to all the slots beween n and n.current
              coord.tmp[(n+1):n.current,2]=tmp[2]
              }

          }
          n=n.current # assign n with most current position
        }
      }

      if(nrow(coord.tmp) > max(data.one$totalSecond)){ #This step will only proceed if there are empty spaces at the end of coord.tmp (i.e., the last rownumber does not exceed the maximum potential number of second in the dataset)
        if(extrapolate.right == TRUE){#Extrapolate Right Tail: this simply fills in the rest of the values using the location of the last datavalue
          tmp=as.numeric(data.one[length(data.one[,xcol]), c(xcol,ycol)])
          coord.tmp[(n+1):nrow(coord.tmp),1]=tmp[1]
          coord.tmp[(n+1):nrow(coord.tmp),2]=tmp[2]
          
          #Added 05/21/2019. For some reason, there was a bug that prevented the last row of coord.tmp from taking new values using the code above.... I'm not quite sure why that is, but to fix it, I've added the code below -tsf.
          coord.tmp[nrow(coord.tmp),1] <- tmp[1]
          coord.tmp[nrow(coord.tmp),2] <- tmp[2]

        }else{ #if extrapolate.right == FALSE

          coord.tmp[(n+1):nrow(coord.tmp),1]=NA #This reports NAs following the last instance of observed movement
          coord.tmp[(n+1):nrow(coord.tmp),2]=NA

          #Added 05/21/2019. For some reason, there was a bug that prevented the last row of coord.tmp from taking new values using the code above.... I'm not quite sure why that is, but to fix it, I've added the code below -tsf.
          coord.tmp[nrow(coord.tmp),1] <- NA
          coord.tmp[nrow(coord.tmp),2] <- NA
          
        }
      }

      loc.aggregate = Nseconds.aggregate(coord.tmp, brk.point[4])
      return(loc.aggregate)
    }

    originTab<-originTab[order(originTab$id, originTab$dateTime),] #This sorts the dataset by individuals' IDs and timestep
    rownames(originTab) <-seq(1,nrow(originTab),1) #This is necessary for the brk.points to be accurate.

    locmatrix <- NULL
    start.brk <- NULL
    locTable <- NULL
    dateSeq <- unique(originTab$date)
    indivSeq <- unique(originTab$id)

    for(i in indivSeq){ #This loop determines the rows in the dataset where each individual's path begins.
      start.brk = c(start.brk, min(which(originTab$id == i)))
    }

    if(length(start.brk) > 1){end.brk=c(start.brk[2:length(indivSeq)]-1, nrow(originTab))}
    if(length(start.brk) == 1){end.brk=nrow(originTab)}
    brk.point<-cbind(start.brk,end.brk,seq(1, length(end.brk),1), secondAgg) #these two vectors offset beginning and endpoints for obsercations from different individuals.

    if (parallel == TRUE){
      cl<-parallel::makeCluster(nCores)
      locmatrix<-parallel::parApply(cl, brk.point, 1, Processing_and_Aggregation_Procedures, originTab, leftExtrap, rightExtrap, resolutionLevel, smooth.type, secondAgg) ##Note, this procedure produces a table that in which the first half is the x axis, and the second is the y axis. You have to merge (see code below)
      parallel::stopCluster(cl)
    }else{locmatrix<-apply(brk.point, 1, Processing_and_Aggregation_Procedures, originTab, leftExtrap, rightExtrap, resolutionLevel, smooth.type, secondAgg)}

    #The code below breaks the table into the x and y coordinates that we'd expect here.
    for (m in 1:length(indivSeq)){
      xvec<-locmatrix[1:(length(locmatrix[,1])/2),m]
      yvec<-locmatrix[((length(locmatrix[,1])/2)+1):length(locmatrix[,1]),m]
      id1 = rep(indivSeq[m],length(xvec))

      datesAgg = NULL

      for(n in 1:length(dateSeq)){
        date = data.frame(date = rep(dateSeq[n],(nrow(locmatrix)/2)/length(dateSeq)))
        datesAgg = data.frame(data.table::rbindlist(list(datesAgg,date)))

      }
      tempTable = data.frame(id = id1, x = xvec, y = yvec, date = datesAgg)
      tempTable1 = NULL

      for(o in 1:length(dateSeq)){
        datesub = subset(tempTable, date == unique(tempTable$date)[o])
        datesub$year = lubridate::year(datesub$date)
        datesub$month = lubridate::month(datesub$date)
        datesub$day = lubridate::day(datesub$date)
        rownames(datesub) = seq(1,nrow(datesub),1)
        datesub$UID = as.numeric(rownames(datesub))

        H = floor((datesub$UID - 1)/(60*(60/secondAgg)))
        M = floor((datesub$UID - 1)/(60/secondAgg)) - (H*60)
        S = round((datesub$UID/(60/secondAgg) - floor(datesub$UID/(60/secondAgg)))*60)
        S = c(0,S[1:(length(S) - 1)]) #I can't seem to get a zero-second starting point without this step
        Hour = ifelse(H < 10, paste(0,H, sep = ""), H)
        Minute = ifelse(M < 10, paste(0,M, sep = ""), M)
        Second = ifelse(S < 10, paste(0,S, sep = ""), S)

        datesub$time = paste(Hour,":", Minute, ":", Second, sep ="")
        date.time = paste(datesub[,match("date",names(datesub))], datesub[,match("time",names(datesub))], sep = " ")
        timevec = lubridate::ymd_hms(date.time)
        datesub$dateTime = timevec
        datesub$hour = H
        datesub$minute = M
        datesub$second = S

        tempTable1 = data.frame(data.table::rbindlist(list(tempTable1,datesub)))
      }
      locTable = data.frame(data.table::rbindlist(list(locTable,tempTable1)))
    }

    locTable <- locTable[,-match("UID",names(datesub))] #removes the UID column to save space

    id.finder<-function(id, idSeq.subset, data.sub){
      if(isTRUE(id%in%idSeq.subset) == FALSE){ #This looks to see if individuals present over the course of the dataset were present in a given time frame (i.e., had at least one recorded location).
        removeVec <- which(data.sub$id == id)
        return(removeVec)
      }
    }

    if(resolutionLevel == "reduced"){ #if resolutionLevel is "reduced," there may be NaN values in the dataset (if secondAgg timeblock consisting only of NAs was averaged in the Nseconds.Aggregate function). For later processing, we want them to be NAs
      NaNVec<-which(is.nan(locTable$x) == TRUE)
      if(length(NaNVec)> 0){
        locTable$x[NaNVec] <-NA
      }
      
    }
    
    if(na.rm == TRUE){
      navec <- which(is.na(locTable$x) == TRUE)
      if (length(navec) >= 1){
        locTable <- locTable[-navec,] #removes all observations related to specific individuals individual where an NA location was reported (i.e., where the function determined they were absent from the data at a specific resolution).
      }
    }

    locTable<-locTable[order(locTable$id, locTable$dateTime),]
    rownames(locTable)<-seq(1,nrow(locTable),1)

    locTable <- locTable[,-c(match("date",names(locTable)), match("year",names(locTable)), match("month",names(locTable)), match("day",names(locTable)), match("time",names(locTable)), match("hour",names(locTable)), match("minute",names(locTable)), match("second",names(locTable)))] #removes all the strictly unnecessary columns to reduce file size. All these columns can be later derrived again from the dateTime column.

    if(length(id) == 1 && is.na(match(id[1], names(x))) == FALSE){ #if id is representative of a column name, this maintains that column name in the output file
      names(locTable)[match("id",names(locTable))] <- id
    }
    if(length(point.x) == 1 && is.na(match(point.x[1], names(x))) == FALSE){ #if point.x is representative of a column name, this maintains that column name in the output file
      names(locTable)[match("x",names(locTable))] <- point.x
    }
    if(length(point.y) == 1 && is.na(match(point.y[1], names(x))) == FALSE){ #if point.y is representative of a column name, this maintains that column name in the output file
      names(locTable)[match("y",names(locTable))] <- point.y
    }
    if(length(dateTime) == 1 && is.na(match(dateTime[1], names(x))) == FALSE){ #if dateTime is representative of a column name, this maintains that column name in the output file
      names(locTable)[match("dateTime",names(locTable))] <- dateTime
    }

    return(locTable)
  }
  list.breaker<-function(x,y,id, point.x, point.y, dateTime, secondAgg, extrapolate.left, extrapolate.right, resolutionLevel, parallel, na.rm, smooth.type, nCores){
    input<- data.frame(y[[unname(unlist(x[1]))]])
    tempAgg<-Agg.generator(input, id, point.x, point.y, dateTime, secondAgg, extrapolate.left, extrapolate.right, resolutionLevel, parallel, na.rm, smooth.type, nCores)
    return(tempAgg)
  }

  if(is.data.frame(x) == FALSE & is.list(x) == TRUE){ #02/02/2019 added the "is.data.frame(x) == FALSE" argument because R apparently treats dataframes as lists.
    breakFrame<- data.frame(seq(1,length(x),1))
    list.Agg <- apply(breakFrame, 1, list.breaker,y = x,id, point.x, point.y, dateTime, secondAgg, extrapolate.left, extrapolate.right, resolutionLevel, parallel, na.rm, smooth.type, nCores) #in the vast majority of cases, parallelizing the subfunctions will result in faster processing than parallelizing the list processing here. As such, since parallelizing this list processing could cause numerous problems due to parallelized subfunctions, this is an apply rather than a parApply or lapply.
    return(list.Agg)

  }else{ #if x is a dataFrame
    frame.Agg<- Agg.generator(x, id, point.x, point.y, dateTime, secondAgg, extrapolate.left, extrapolate.right, resolutionLevel, parallel, na.rm, smooth.type, nCores)
    return(frame.Agg)
  }

}

timeBlock.append<-function(x = NULL, dateTime = NULL, blockLength = 10, blockUnit = "mins"){
  datetime.append1 = function(x){
    timevec = x$dateTime
    daySecondList = lubridate::hour(timevec) * 3600 + lubridate::minute(timevec) * 60 + lubridate::second(timevec) #This calculates a day-second
    lub.dates = lubridate::date(x$dateTime)
    dateseq = unique(lub.dates)
    dayIDList = NULL
    dayIDseq = seq(1,(length(dateseq)),1)
    for(b in dayIDseq){
      ID = rep(b,length(which(lub.dates == dateseq[which(dayIDseq == b)])))
      dayIDList = c(dayIDList, ID)
    } 
    x$totalSecond = ((dayIDList - min(dayIDList))*86400) + daySecondList #This calculates the total second (the cumulative second across the span of the study's timeframe)
    return(x)
  }
  
  if(blockUnit == "Secs" || blockUnit == "SECS" || blockUnit == "secs"){
    blockLength1 <- blockLength
  }
  if(blockUnit == "Mins" || blockUnit == "MINS" || blockUnit == "mins"){
    blockLength1 <- blockLength*60 #num seconds in a minute
  }
  if(blockUnit == "Hours" || blockUnit == "HOURS" || blockUnit == "hours"){
    blockLength1 <- blockLength*60*60 #num seconds in an hour
  }
  if(blockUnit == "Days" || blockUnit == "DAYS" || blockUnit == "days"){
    blockLength1 <- blockLength*60*60*24 #num seconds in a day
  }
  if(blockUnit == "Weeks" || blockUnit == "WEEKS" || blockUnit == "weeks"){
    blockLength1 <- blockLength*60*60*24*7 #num seconds in a week
  }
  
  if(length(x) == 0){ #if there is no x input (i.e., x == NULL), #assumes that if x == NULL, dateTime does not.
    x<- data.frame(dateTime = dateTime)
  }else{ # length(x) > 0
    if(length(dateTime) > 0){ #dateTime == NULL, the function assumes that there is a "dateTime" column in x.
      if(length(dateTime) == 1 && is.na(match(dateTime[1], names(x))) == FALSE){ #added 1/14 to accompany the list-processing functionality. If x is a list, rather than point.x being a vector of length(nrow(x)), it may be necessary to designate the colname for intended "point.x" values (i.e., if the x-coordinate values in different list entries are different)
        x$dateTime <- x[,match(dateTime, names(x))]
      }else{ #if length(dateTime) > 1
        x$dateTime = dateTime
      }
    }
  }
  x<-x[order(x$dateTime),] #Just in case the data wasn't already ordered in this way.
  x<-datetime.append1(x) #adds the total second column to the dataframe
  studySecond <- (x$totalSecond -min(x$totalSecond)) + 1
  x<-x[,-match("totalSecond", names(x))]
  numblocks <- ceiling((max(studySecond) - 1)/blockLength1)
  block <-rep(0,length(studySecond))
  for(g in 1:(numblocks -1)){ #numblocks - 1 because the last block in the dataset may be smaller than previous blocks (if blockLength1 does not divide evenly into timedif)
    block[which(studySecond >= ((g-1)*blockLength1 + 1) & studySecond <= (g*blockLength1))] = g
  }
  if(length(which(block == 0)) > 0){ #identifies the last block
    block[which(block == 0)] = numblocks
  }
  blockVec<-unique(block)
  dateTimeVec2<-x$dateTime #dateTime after x is sorted
  minBlockTimeSeq <- rep(0, length(block)) #Added 2/4/2019. This vector will identify the minimum timepoint in each block.
  maxBlockTimeSeq <- rep(0, length(block)) #Added 2/4/2019. This vector will identify the maximum timepoint in each block.
  for(f in 1:length(blockVec)){
    minBlockTime<-as.character(dateTimeVec2[min(which(block == blockVec[f]))])
    minBlockTimeSeq[which(block == blockVec[f])] <- minBlockTime
    maxBlockTime<-as.character(dateTimeVec2[max(which(block == blockVec[f]))])
    maxBlockTimeSeq[which(block == blockVec[f])] <- maxBlockTime
  }
  x$block <- block
  x$block.start <- minBlockTimeSeq
  x$block.end <- maxBlockTimeSeq
  x$numBlocks <- max(blockVec) #the contactTest function will require thus information (i.e. the number of blocks in the dataset)
  return(x)
}

```

## Load the calves data set 

These point-location data were collected using a radio-telemetry-based real-time location system (RTLS) (Smartbow GmbH, Weibern, Austria) to monitor the locations of n = 70 steers in a single 30m X 35m feedlot pen located at the Kansas State University Beef Cattle Research Center in Manhattan, KS. Manufacturer-reported RTLS spatial resolution and accuracy was 0.5m and 90%, respectively (i.e., 90% of location fixes are within 0.5m of animals' true locations). Tracked steers were approximately 1.5 years old, with estimated 1.5-m nose-to-tail lengths and 0.5-m shoulder widths, and radio-frequency-identication (RFID) tracking devices were located on animals' left ears. Data were collected continuously between 00:00:00 and 23:59:59 UTC on 05/02/2019 at a 5-10s temporal resolution (i.e., positional fixes for each individual were obtained every 5-10 seconds).

This data set was first published by: 

Dawson, D.E., Farthing, T.S., Sanderson, M.W., and Lanzas, C. 2019. Transmission on empirical dynamic contact networks is influenced by data processing decisions. Epidemics 26:32-42. https://doi.org/10.1016/j.epidem.2018.08.003.

And can be found in their S2 supplemental materials on the page listed above. 


```{r data}
load("S2.1_CattleData_Processing_Example1.RData") #load the data set from the above source
calves<-data1 #rename the data set for consistency

```
## Prep data for processing

Many of the functions listed above require data to have associated discrete datetime information (e.g., "mdy hms") in the form of a stand-alone vector or column in the data frame. The calves dataset does not technically contain this information, but does have columns from which we can take data to create a datetime vector.

```{r datetime}

date <- rep(paste(calves$Month[1], calves$Days[1], calves$Year[1], sep = "-"), nrow(calves)) #create a vector of length nrow(calves) detailing the date data were collected
m <- floor(((calves$Day_Second - 1)/60) - (calves$Hour*60)) #create a vector of length nrow(calves) detailing the minute of each hour fixes were reported. We assumed time started at 00:00:00.
s <- floor((calves$Day_Second - 1) - (m*60) - (calves$Hour*60*60)) #create a vector of length nrow(calves) detailing the second of each minute fixes were reported. We assumed time started at 00:00:00.

#add preceding zeroes to second, minute, and hour values less than 10.
Hour <- ifelse(calves$Hour < 10, paste(0,calves$Hour, sep = ""), calves$Hour)
Minute <- ifelse(m < 10, paste(0,m, sep = ""), m)
Second <- ifelse(s < 10, paste(0,s, sep = ""), s)
time <- (paste(Hour,":",Minute,":",Second, sep = "")) #create the time vector that combines Hour, Minute, and Second Vectors

#append a datetime vector the calves dataframe
calves.dateTime<- datetime.append(x = calves, date = date, time= time, dateTime = NULL, dateFormat = "mdy", dateFake = FALSE, startYear = NULL, tz.in = "UTC", tz.out = NULL, month = FALSE, day = FALSE, year = FALSE, hour = FALSE, minute = FALSE, second = FALSE, daySecond = FALSE, totalSecond = FALSE)
```

##Process data

Here we use the functions above to smooth data points (tempAggregate) according to methodologies described by Dawson et al. 2019 (i.e., resolutionLevel = "full", secondAgg = 10, and smooth.type = 2), and generate polygon vertices (i.e., {V(it)}) from each point in the smoothed data set (i.e., loc(it)). 

See that when creating head polygons, we set direction == NULL because we do not have gyroscopic data detailing movement directions associated with each relocation event. When creating body polygons, however, we enter the empirical movement directions as if they were gyroscopic data into the function argument. This prevents polygon misalignment when we union them together in a later step.

```{r data smoothing & polygon creation}

#create our data set that shows calves average position every 10 seconds
system.time(calves.10secSmoothed <- tempAggregate(x = calves.dateTime, id = calves.dateTime$calftag, point.x = calves.dateTime$x, point.y = calves.dateTime$y, dateTime = calves.dateTime$dateTime, secondAgg = 10, extrapolate.left = FALSE, resolutionLevel = "full", extrapolate.right = FALSE, na.rm = FALSE, smooth.type = 2)) 

##Create 0.333 m X 0.333 m calf head polygons.
#Note that this is done using the original reference points (i.e., {loc(i)}), which denote the locations of RFID tags on individuals' left ears.
system.time(calf_heads <- referencePoint2Polygon(x = calves.10secSmoothed, id = calves.10secSmoothed$id, dateTime = calves.10secSmoothed$dateTime, point.x = calves.10secSmoothed$x, point.y = calves.10secSmoothed$y, direction = NULL, StartLocation = "DL", UpDownRepositionLen = 0.333, LeftRightRepositionLen = 0.333, CenterPoint = FALSE, MidPoints = FALSE, immobThreshold = 0.1, parallel = FALSE, modelOrientation = 90)) 

#Because the head is not the same width of the body (i.e., 1.167 m X 0.5 m ; L X W), and is assumed to be centered at the front of the body, before creating body polygons, we must move reference points (on the left ear) to the left by 0.0835 m to reposition them at the upper-left corner of calves bodies. Note that we are assuming ears are parallel to shoulder-tips. 
system.time(leftShoulder.point<-repositionReferencePoint(x = calves.10secSmoothed, id = calves.10secSmoothed$id, dateTime = calves.10secSmoothed$dateTime, point.x = calves.10secSmoothed$x, point.y = calves.10secSmoothed$y, direction = NULL, repositionAngle = 180, repositionDist = 0.0835, immobThreshold = 0, parallel = FALSE, modelOrientation = 90)) #As noted in the package vignette, we do not specify an immobility threshold here. This is because the head polygons will later be unioned with body polygons generated from different point-locations, and prematurely thresholding body polygons at this point will potentially cause misalignment between heads and bodies later.

#Now we can create generate the vertices for anterior- and posterior-body polygons. Rather than running the referencePoint2Polygon function twice, we instead set MidPoints = TRUE, which will effectively identify vertices for the bottom of anterior bodies/top of posterior ones. 
system.time(calf_bods <- referencePoint2Polygon(x = leftShoulder.point, id = leftShoulder.point$id, dateTime = leftShoulder.point$dateTime, point.x = leftShoulder.point$x.adjusted, point.y = leftShoulder.point$y.adjusted, direction = leftShoulder.point$movementDirection, StartLocation = "UL", UpDownRepositionLen = 1.167, LeftRightRepositionLen = 0.5, CenterPoint = FALSE, MidPoints = TRUE, immobThreshold = 0, parallel = FALSE, modelOrientation = 90)) #note that direction == leftShoulder.point$movementDirection. 

```

We want to retrospectively employ an immobility threshold of 0.1m to body polygons to offset potential errors in directionality caused by ear-flicking motions (where bodies remained unmoving). Recall that we did not previously set the immobility threshold directly in the function because it would have caused irregularly-shaped post-union polygons due to distances being pulled from the re-adjusted leftShoulder point-locations. Instead, we need distances to be thresholded based on empirical point-locations (as the head polygons were).

```{r immobThreshold}

immobility.vec<- (which(leftShoulder.point$dist.original < 0.1) + 1) #create a vector describing which polygons in calf_heads2 moved < 0.1m. Note that we add 1 to returned values because leftShoulder.point$dist.original details the distance to the successive point, but we want distance to the proceeding point.

calf_bods.immob<-calf_bods #create new data set for consistency
calf_bods.matrix<-as.matrix(calf_bods[,2:17]) #convert to matrix for speed

for(l in 1:length(immobility.vec)){ 
  calf_bods.matrix[immobility.vec[l],] <- calf_bods.matrix[(immobility.vec[l]-1),] #replace l-th observations in calf_FullBody with the preceding coordinates.
}

calf_bods.immob[,2:17]<- calf_bods.matrix #replace with the updated locations.

```

Now we can take vertices from calf_heads and calf_bods.immob, and create a vertex set {V(it)} delineating the calves full bodies (i.e., we essentially union the calf_heads and calf_bod polygons). Note that in this calf_FullBody data frame, vertex1 is located on calves left shoulders, and vertices are ordered in a clockwise direction from that point.

```{r fullBody dataframe, echo=TRUE}

calf_FullBody <- data.frame(calf_id = calf_bods.immob$id, vertex1.x = calf_bods.immob$cornerPoint1.x, vertex1.y = calf_bods.immob$cornerPoint1.y, vertex2.x = calf_heads$cornerPoint1.x, vertex2.y = calf_heads$cornerPoint1.y, vertex3.x = calf_heads$cornerPoint2.x, vertex3.y = calf_heads$cornerPoint2.y, vertex4.x = calf_heads$cornerPoint3.x, vertex4.y = calf_heads$cornerPoint3.y, vertex5.x = calf_heads$cornerPoint4.x, vertex5.y = calf_heads$cornerPoint4.y, vertex6.x = calf_bods.immob$cornerPoint2.x, vertex6.y = calf_bods.immob$cornerPoint2.y,  vertex7.x = calf_bods.immob$midPoint2.x, vertex7.y = calf_bods.immob$midPoint2.y, vertex8.x = calf_bods.immob$cornerPoint3.x, vertex8.y = calf_bods.immob$cornerPoint3.y, vertex9.x = calf_bods.immob$cornerPoint4.x, vertex9.y = calf_bods.immob$cornerPoint4.y, vertex10.x = calf_bods.immob$midPoint4.x, vertex10.y = calf_bods.immob$midPoint4.y, dateTime = calf_bods.immob$dateTime, headVertices = "2,3,4,5", bodyVertices = "1,6,7,8", headArea = "0.333m X 0.333m", bodyArea = "1.167m X 0.5m")

```

Additionally, we can break calf_bods.immob into two data sets (calf_AntBod, and calf_PostBod), with identical columns to calf_heads (so the data sets can be bound together later).

```{r unique Body polygons}

calf_AntBod<-data.frame(calf_bods.immob$id, calf_bods.immob$cornerPoint1.x, calf_bods.immob$cornerPoint1.y, calf_bods.immob$cornerPoint2.x, calf_bods.immob$cornerPoint2.y, calf_bods.immob$midPoint2.x, calf_bods.immob$midPoint2.y, calf_bods.immob$midPoint4.x, calf_bods.immob$midPoint4.y, calf_bods.immob[,18:ncol(calf_bods.immob)])
colnames(calf_AntBod) <- colnames(calf_heads) #ensure that colnames are the same as in calf_heads

calf_PostBod<-data.frame(calf_bods.immob$id, calf_bods.immob$midPoint4.x, calf_bods.immob$midPoint4.y, calf_bods.immob$midPoint2.x, calf_bods.immob$midPoint2.y, calf_bods.immob$cornerPoint3.x, calf_bods.immob$cornerPoint3.y, calf_bods.immob$cornerPoint4.x, calf_bods.immob$cornerPoint4.y, calf_bods.immob[,18:ncol(calf_bods.immob)])
colnames(calf_PostBod) <- colnames(calf_heads) #ensure that colnames are the same as in calf_heads

#add a body identifier column to the data frames
calf_heads$bodyPart <-"H"
calf_AntBod$bodyPart<-"AB"
calf_PostBod$bodyPart<-"PB"

```

Now we can bind the body-section polygon sets together.

```{r binding}

#Bind these data frames together
bindList<-list(calf_heads, calf_AntBod, calf_PostBod)
calf_bodySections <- data.frame(data.table::rbindlist(bindList))

#Add a unique identifier for each calf polygon, poly(i)
calf_bodySections$calf_Poly.id <- paste(calf_bodySections$id, calf_bodySections$bodyPart, sep = "_")

```

Finally, need to remove rows wherein some vertices are reported as "NA." Because the dist2all, and dist2area functions below do not like it when sections of specified polygons are undefined.

```{r remove NAs}

fullBodies<-droplevels(calf_FullBody[-c(which(is.na(calf_FullBody$vertex4.x) == TRUE), which(is.na(calf_FullBody$vertex8.x) == TRUE)),]) #remove these rows. Vertex4 and vertex8 were chosen because they represent vertices that would not be defined in head and body polygons, respectively.
bodySections<-droplevels(calf_bodySections[-which(is.na(calf_bodySections$cornerPoint4.x) == TRUE),]) #remove these rows

```

Now that we have defined the (x,y) coordinates for the vertex set {V(it)}, full-body, head, anterior-body, and posterior-body polygons, we can use these data sets to generate contact networks.

##Adjust contact definintions to account for RTLS accuracy

Here we use the findDIstThresh function to identify what spatial thresholds for contact likely report 99% of contacts in the calves system, previously defined as instances where individuals were within 0 m of one another (i.e., when polygons intersect). Note that the accuracy of the RTLS used to collect the calves data, as reported by the RTLS manufacturer, was "90% of points fall within 0.5 m of true locations."


```{r (Account for RTLS accuracy)}

#Polygon-based contacts
findDistThresh(n = 1000000, acc.Dist1 = 0.5, acc.Dist2 = NULL, pWithin1 = 90, pWithin2 = NULL, spTh = 0)

#Note that because these confidence intervals are obtained from distributions generated from random samples, every time this function is run, results will be slightly different. When we ran the function, the outputs indicated that adjusted spatial thresholds of 0.56 m likely capture ≥ 99% of contacts as previously defined for polygon-based direct-contacts in this system.

```

## Create polygon-based contact networks

Here we create the inter-calf contact networks using the calf_FullBody and calf_polygons data sets found in the CalfPolygonSets list. We create two sets of networks, one with contacts defined as polygon intersection (i.e., the "precise" set), and the second with contacts defined as occuring when individuals are within 0.56 m of one another (i.e., the "expected" set).

Before we actually create the networks, we break the previously-created data sets into hourly lists to increase processing speed when using the dist2All function. 

```{r hourly lists}

fullBodies.hour <- timeBlock.append(x = fullBodies, dateTime = fullBodies$dateTime, blockLength = 1, blockUnit = "hours")

bodySections.hour <- timeBlock.append(x = bodySections, dateTime = bodySections$dateTime, blockLength = 1, blockUnit = "hours")

fullBodies.hourlyList<-list(NULL) #create empty lists
bodySections.hourlyList<-list(NULL)

for(i in 1:max(fullBodies.hour$block)){ #fill the lists
  fullBodies.hourlyList[[i]] <- droplevels(subset(fullBodies.hour, block == i))
  bodySections.hourlyList[[i]] <- droplevels(subset(bodySections.hour, block == i))
}
```

Now we can move on with polygon creation at more-efficient speeds.

```{r (inter-calf polygon-based networks)}

#calculate distances between individuals at every time step.
system.time(fullBody_distance<- dist2All_df(x = fullBodies.hourlyList, id = "calf_id", dateTime = "dateTime", point.x = NULL, point.y = NULL, poly.xy = colnames(fullBodies.hour[,2:21]), elev = NULL, parallel = FALSE, dataType = "Polygon", lonlat = FALSE, numVertices = 10))

system.time(bodySection_distance<- dist2All_df(x = bodySections.hourlyList, id = "calf_Poly.id", dateTime = "dateTime", point.x = NULL, point.y = NULL, poly.xy = colnames(bodySections.hour[,2:9]), elev = NULL, parallel = FALSE, dataType = "Polygon", lonlat = FALSE, numVertices = 4))

```

Now that we've made the inter-animal distance data sets, we can bind the distance lists back together. The following functions are more time efficient than dist2All_df (though keep in mind that processing large data sets will still take time).

```{r bind lists}

fullBody_distance.bind <- data.frame(data.table::rbindlist(fullBody_distance))
bodySection_distance.bind <- data.frame(data.table::rbindlist(bodySection_distance))

```

Here we create the edge sets.

```{r precise edgeSet creation}

##"Precise" sets

system.time(fullBody_contact.precise<-contactDur.all(x = fullBody_distance.bind, dist.threshold=0, sec.threshold=10, blocking = FALSE, equidistant.time = FALSE, parallel = FALSE, reportParameters = TRUE)) #calculate the number of observed fullBody contacts

system.time(bodySection_contact.precise<-contactDur.all(x = bodySection_distance.bind, dist.threshold=0, sec.threshold=10, blocking = FALSE, equidistant.time = FALSE, parallel = FALSE, reportParameters = TRUE)) #calculate the number of observed bodySection contacts

##"Expected" sets

system.time(fullBody_contact.expected<-contactDur.all(x = fullBody_distance.bind, dist.threshold=0.56, sec.threshold=10, blocking = FALSE, equidistant.time = FALSE, parallel = FALSE, reportParameters = TRUE)) #calculate the number of observed fullBody contacts

system.time(bodySection_contact.expected<-contactDur.all(x = bodySection_distance.bind, dist.threshold=0.56, sec.threshold=10, blocking = FALSE, equidistant.time = FALSE, parallel = FALSE, reportParameters = TRUE)) #calculate the number of observed bodySection contacts

```

We need to modify the edges in this bodySection_edges set a bit to ensure that no calves are in contact with themselves (e.g., head polygons in contact with their own anterior body polygons).

```{r bodySection adjustment}

rmVec.precise<-NULL
for(j in 1:nrow(bodySection_contact.precise)){
  calfid.from <-substring(bodySection_contact.precise$dyadMember1[j], first = 1, last = 3) #pull the calfid associated with each "From" node. #Note that this code only works because calfids are all comprised of 3 characters.
  calfid.to <-substring(bodySection_contact.precise$dyadMember2[j], first = 1, last = 3) #pull the calfid associated with each "To" node. #Note that this code only works because calfids are all comprised of 3 characters.
  if(calfid.to == calfid.from){
    rmVec.precise<-c(rmVec.precise, j)
  }
}
#now we can remove these instances when individuals were in contact with themselves
bodySection_edges.precise_mod <- droplevels(bodySection_contact.precise[-rmVec.precise,])

rmVec.expected<-NULL
for(j in 1:nrow(bodySection_contact.expected)){
  calfid.from <-substring(bodySection_contact.expected$dyadMember1[j], first = 1, last = 3) #pull the calfid associated with each "From" node. #Note that this code only works because calfids are all comprised of 3 characters.
  calfid.to <-substring(bodySection_contact.expected$dyadMember2[j], first = 1, last = 3) #pull the calfid associated with each "To" node. #Note that this code only works because calfids are all comprised of 3 characters.
  if(calfid.to == calfid.from){
    rmVec.expected<-c(rmVec.expected, j)
  }
}
#now we can remove these instances when individuals were in contact with themselves
bodySection_edges.expected_mod <- droplevels(bodySection_contact.expected[-rmVec.expected,])

```

In the final step before analysis, we create head-X-head and head-X-posteriorBody subgraphs from each bodySection edge set.

```{r make subgraphs}

#Subset the bodySection_edges to show contacts between specific polygon types.
bodySection_edges.expected_mod$fromType<- substring(bodySection_edges.expected_mod$dyadMember1, 5) #pull out the type for the from node
bodySection_edges.expected_mod$toType<- substring(bodySection_edges.expected_mod$dyadMember2, 5) #pull out the type for the to node
bodySection_edges.precise_mod$fromType<- substring(bodySection_edges.precise_mod$dyadMember1, 5) #pull out the type for the from node
bodySection_edges.precise_mod$toType<- substring(bodySection_edges.precise_mod$dyadMember2, 5) #pull out the type for the to node

#make the dyadMember IDs the same for all networks
bodySection_edges.precise_mod$dyadMember1 <- substring(bodySection_edges.precise_mod$dyadMember1, 1,3)
bodySection_edges.precise_mod$dyadMember2 <- substring(bodySection_edges.precise_mod$dyadMember2, 1,3)
bodySection_edges.expected_mod$dyadMember1 <- substring(bodySection_edges.expected_mod$dyadMember1, 1,3)
bodySection_edges.expected_mod$dyadMember2 <- substring(bodySection_edges.expected_mod$dyadMember2, 1,3)

#create head-X-head edge sets (note: these networks could also have been made by pulling the head polygons alone through the contact-identification process).

head_head.precise <- droplevels(subset(bodySection_edges.precise_mod, toType == "H" & fromType == "H"))
head_head.expected <- droplevels(subset(bodySection_edges.expected_mod, toType == "H" & fromType == "H"))

#create head-X-posteriorBody edge sets
head_post.precise <- droplevels(subset(bodySection_edges.precise_mod, toType == "H" & fromType == "PB" | toType == "PB" & fromType == "H"))
head_post.expected <- droplevels(subset(bodySection_edges.expected_mod, toType == "H" & fromType == "PB" | toType == "PB" & fromType == "H"))

```

Now we can run two-sided mantel tests (Mantel, 1967) with 10,000 permutations to check network similarity for precise and expected sets.

```{r mantel}

mantel.output<-function(x, y){ #outputs results from ade4::mantel.rtest (two-sided hypothesis test from 10,000 matrix permutations)
  
  summary.x<- summarizeContacts(x) #summarize the contacts in x input.
  summary.y<- summarizeContacts(y) #summarize the contacts in y input.
  
  summary.x$id<-as.character(summary.x$id)
  summary.y$id<-as.character(summary.y$id)
  
  x.matrix<-as.matrix(summary.x[,4:(3+nrow(summary.x))]) #create the matrix detailing observed contacts in x. Note that this matrix excludes id, totalDegree, and totalContactDuration columns
  rownames(x.matrix)<-summary.x$id #rename the rows of the matrix the ids
  
  y.matrix<-as.matrix(summary.y[,4:(3+nrow(summary.y))]) #create the matrix detailing observed contacts in y. Note that this matrix excludes id, totalDegree, and totalContactDuration columns
  rownames(y.matrix)<-summary.y$id #rename the rows of the matrix the ids

  function.out<-ade4::mantel.rtest(m1 = as.dist(x.matrix), m2 = as.dist(y.matrix), nrepet = 10000, alter = "two-sided")
  
  return(function.out)
}

#fullBody.precise vs. head-X-head.precise
mant1<-mantel.output(fullBody_contact.precise, head_head.precise)
mant1$pvalue; mant1$obs #p-value and correlation

#fullBody.precise vs. head-X-posterior.precise
mant2<-mantel.output(fullBody_contact.precise, head_post.precise)
mant2$pvalue; mant2$obs #p-value and correlation

#head-X-head.precise vs. head-X-posterior.precise
mant3<-mantel.output(head_head.precise, head_post.precise)
mant3$pvalue; mant3$obs #p-value and correlation

#fullBody.expected vs. head-X-head.expected
mant4<-mantel.output(fullBody_contact.expected, head_head.expected)
mant4$pvalue; mant4$obs #p-value and correlation

#fullBody.expected vs. head-X-posterior.expected
mant5<-mantel.output(fullBody_contact.expected, head_post.expected)
mant5$pvalue; mant5$obs #p-value and correlation

#head-X-head.expected vs. head-X-posterior.expected
mant6<-mantel.output(head_head.expected, head_post.expected)
mant6$pvalue; mant6$obs #p-value and correlation

precise.matrix <- matrix(ncol = 3, nrow = 3) #create empty correlation matrix.
colnames(precise.matrix)<- c("fullBody", "head.head", "head.posterior")
rownames(precise.matrix)<- c("fullBody", "head.head", "head.posterior")

expected.matrix <- precise.matrix #create empty correlation matrix.

precise.matrix[1:3,1:3] <- c(1.00, mant1$obs, mant2$obs, NA, 1.00, mant3$obs, NA, NA, 1.00) #fill the empty matrix

expected.matrix[1:3,1:3] <- c(1.00, mant4$obs, mant5$obs, NA, 1.00, mant6$obs, NA, NA, 1.00) #fill the empty matrix

#plot the correlation matrices
col <- colorRampPalette(c("#BB4444", "#EE9988", "#FFFFFF", "#77AADD", "#4477AA"))

corrplot::corrplot(precise.matrix, method="color", col=col(200), type="lower", cl.length = 5, addCoef.col = "black", tl.col="black", tl.srt=50, diag=TRUE)

corrplot::corrplot(expected.matrix, method="color", col=col(200), type="lower", cl.length = 5, addCoef.col = "black", tl.col="black", tl.srt=50, diag=TRUE)

```

##Network metrics and statistical tests

Finally, we calculate the network metrics we report: edge density, node degree (mean, sd), edge weight (mean, sd), and per-capita observed contacts (mean, sd). Then, we use Welch's ANOVAs and post-hoc Games-Howell tests to compare the distribution of these metrics.

```{r network metrics}
#Now we can make our networks.
library(igraph)

#precise
system.time(fullBodyNet.precise<- ntwrkEdges(x = fullBody_contact.precise, importBlocks = FALSE, removeDuplicates = TRUE))
fullBody_precise.network <- simplify(graph_from_data_frame(d=fullBodyNet.precise, directed=F),remove.multiple = T, remove.loops = T)

system.time(head_headNet.precise<- ntwrkEdges(x = head_head.precise, importBlocks = FALSE, removeDuplicates = TRUE))
head_head_precise.network <- simplify(graph_from_data_frame(d=head_headNet.precise, directed=F),remove.multiple = T, remove.loops = T)

system.time(head_postNet.precise<- ntwrkEdges(x = head_post.precise, importBlocks = FALSE, removeDuplicates = TRUE))
head_post_precise.network <- simplify(graph_from_data_frame(d=head_postNet.precise, directed=F),remove.multiple = T, remove.loops = T)

#expected
system.time(fullBodyNet.expected<- ntwrkEdges(x = fullBody_contact.expected, importBlocks = FALSE, removeDuplicates = TRUE))
fullBody_expected.network <- simplify(graph_from_data_frame(d=fullBodyNet.expected, directed=F),remove.multiple = T, remove.loops = T)

system.time(head_headNet.expected<- ntwrkEdges(x = head_head.expected, importBlocks = FALSE, removeDuplicates = TRUE))
head_head_expected.network <- simplify(graph_from_data_frame(d=head_headNet.expected, directed=F),remove.multiple = T, remove.loops = T)

system.time(head_postNet.expected<- ntwrkEdges(x = head_post.expected, importBlocks = FALSE, removeDuplicates = TRUE))
head_post_expected.network <- simplify(graph_from_data_frame(d=head_postNet.expected, directed=F),remove.multiple = T, remove.loops = T)

###network density (i.e., number of observed edges / maximum number of potential edges)
#fullBody_precise.network
igraph::edge_density(fullBody_precise.network, loops = FALSE)
#head_head_precise.network
igraph::edge_density(head_head_precise.network, loops = FALSE)
#head_post_precise.network
igraph::edge_density(head_post_precise.network, loops = FALSE)
#fullBody_expected.network
igraph::edge_density(fullBody_expected.network, loops = FALSE)
#head_head_expected.network
igraph::edge_density(head_head_expected.network, loops = FALSE)
#head_post_expected.network
igraph::edge_density(head_post_expected.network, loops = FALSE)

###Node degree (avg,sd)
#fullBody_precise.network
mean(degree(fullBody_precise.network)) ; sd(degree(fullBody_precise.network))
#head_head_precise.network
mean(degree(head_head_precise.network)) ; sd(degree(head_head_precise.network))
#head_post_precise.network
mean(degree(head_post_precise.network)) ; sd(degree(head_post_precise.network))
#fullBody_expected.network
mean(degree(fullBody_expected.network)) ; sd(degree(fullBody_expected.network))
#head_head_expected.network
mean(degree(head_head_expected.network)) ; sd(degree(head_head_expected.network))
#head_post_expected.network
mean(degree(head_post_expected.network)) ; sd(degree(head_post_expected.network))

###Edge weight (a.k.a., number of observed contacts) (avg, max, min, sd)
#fullBodyNet.precise
mean(fullBodyNet.precise$duration) ; sd(fullBodyNet.precise$durations)
#head_headNet.precise
mean(head_headNet.precise$duration) ; sd(head_headNet.precise$durations)
#head_postNet.precise
mean(head_postNet.precise$duration) ; sd(head_postNet.precise$durations)
#fullBodyNet.expected
mean(fullBodyNet.expected$duration) ; sd(fullBodyNet.expected$durations)
#head_headNet.expected
mean(head_headNet.expected$duration) ; sd(head_headNet.expected$durations)
#head_postNet.expected
mean(head_postNet.expected$duration) ; sd(head_postNet.expected$durations)

##Per-capita total contacts
#summarize the edge sets
fullBody_summary.precise<- summarizeContacts(fullBody_contact.precise)
fullBody_summary.expected<- summarizeContacts(fullBody_contact.expected)
head_head_summary.precise<- summarizeContacts(head_head.precise)
head_head_summary.expected<- summarizeContacts(head_head.expected)
head_post_summary.precise<- summarizeContacts(head_post.precise)
head_post_summary.expected<- summarizeContacts(head_post.expected)

#fullBody_summary.precise
mean(fullBody_summary.precise$totalContactDurations) ; sd(fullBody_summary.precise$totalContactDurations)
#head_head_precise.network
mean(head_head_summary.precise$totalContactDurations) ; sd(head_head_summary.precise$totalDegree)
#head_post_precise.network
mean(head_post_summary.precise$totalContactDurations) ; sd(head_post_summary.precise$totalDegree)
#fullBody_summary.expected
mean(fullBody_summary.expected$totalContactDurations) ; sd(fullBody_summary.expected$totalContactDurations)
#head_head_expected.network
mean(head_head_summary.expected$totalContactDurations) ; sd(head_head_summary.expected$totalDegree)
#head_post_expected.network
mean(head_post_summary.expected$totalContactDurations) ; sd(head_post_summary.expected$totalDegree)

#create a single data frame that aggregates the above information for plotting

totalFrame<-data.frame(contactDurations = c(fullBody_summary.precise$totalContactDurations, head_head_summary.precise$totalContactDurations, head_post_summary.precise$totalContactDurations, fullBody_summary.expected$totalContactDurations, head_head_summary.expected$totalContactDurations, head_post_summary.expected$totalContactDurations), network = c(rep("fullBody.precise", 70), rep("head.head.precise", 70), rep("head.post.precise", 70), rep("fullBody.expected", 70), rep("head.head.expected", 70), rep("head.post.expected", 70)), setType = c(rep("precise.expected", 210), rep("expected", 210)))

degreeFrame<- data.frame(degree = c(degree(fullBody_precise.network), degree(fullBody_expected.network), degree(head_head_precise.network), degree(head_head_expected.network), degree(head_post_precise.network), degree(head_head_expected.network)), network = c(rep("fullBody_precise.network", 70), rep("fullBody_expected.network", 70), rep("head_head_precise.network", 70), rep("head_head_expected.network", 70), rep("head_post_precise.network", 70), rep("head_post_expected.network", 70)))

weightFrame<- data.frame(weight = c(fullBodyNet.precise$duration, fullBodyNet.expected$duration, head_headNet.precise$durations, head_headNet.expected$durations, head_postNet.precise$durations, head_postNet.expected$durations), network = c(rep("fullBody_precise.network", nrow(fullBodyNet.precise)), rep("fullBody_expected.network", nrow(fullBodyNet.expected)), rep("head_head_precise.network", nrow(head_headNet.precise)), rep("head_head_expected.network", nrow(head_headNet.expected)), rep("head_post_precise.network", nrow(head_postNet.precise)), rep("head_post_expected.network", nrow(head_postNet.expected))))

#test for homoskedacity
bartlett.test(degree~network, data = degreeFrame) 
bartlett.test(weight~network, data = weightFrame)
bartlett.test(contactDurations~network, data = totalFrame)

#it looks like, for all 3 variables, there is significant heteroskedacity, indicating that a Welch's ANOVA would be more appropriate than a general ANOVA.

#Run Welch's ANOVAs
oneway.test(degree~network, data = degreeFrame)
oneway.test(weight~network, data = weightFrame)
oneway.test(contactDurations~network, data = totalFrame)
#all distributions are significant, p < 2.2e-16

#post-hoc Games-Howell tests
gh_mat.func <-function(x, alpha = 0.05){ #function takes an input data frame with a numerical response variable and categorical predictor, puts it through a games-howell test, and outputs alphabet characters that identify statistically-different groups with an .
  test1 <- userfriendlyscience::posthocTGH(x[,1], x[,2], method =  "games-howell") #run the games-howell test
  degree_gh <- test1[["output"]]$games.howell #pull the test result

  #arrange the matrix
  networkVec1 <- as.character(unique(x[,2])) #create a vector of network ids
  degree_gh.mat <- matrix(ncol = length(networkVec1), nrow = length(networkVec1)) #create the empty matrix 
  colnames(degree_gh.mat) <- networkVec1 #name matrix columns
  rownames(degree_gh.mat) <- networkVec1 #name matrix rows

  for(i in 1:length(networkVec1)){ #cycle through the network-id vector to fill the matrix
    pullNet <- networkVec1[i] #determine what specific network your comparing to others with i
    pushNet <- networkVec1[- i] #remove the comparison network from the vector set
    inputP <- degree_gh[grep(pullNet,rownames(degree.gh)),]$p #determine what p-values involve the pullNet network
    gh.comparisons <- rownames(degree_gh[grep(pullNet,rownames(degree.gh)),]) #determine what comparisons are associated with the p-values
    
    for(j in 1:length(pushNet)){ #cycle through the pushNet vector to put the p-values in the right matrix cells
      push <- pushNet[j] #pull a unique id from pushNet
      mat.pair <- grep(push, gh.comparisons) #determine what p-value relates to said unique id (if any)
      if(length(mat.pair) == 0){
        next
      }
      degree_gh.mat[match(pullNet, rownames(degree_gh.mat)), match(push, colnames(degree_gh.mat))] <- inputP[mat.pair] #put the p-values in the right places
    }
  }
  output<-multcompView::multcompLetters(as.dist(degree_gh.mat), threshold = alpha, compare = "<=")
  return(output)
}

gh_mat.func(degreeFrame)
gh_mat.func(weightFrame)
gh_mat.func(totalFrame)

```

##References

Dawson, D.E., Farthing, T.S., Sanderson, M.W., and Lanzas, C. 2019. Transmission on empirical dynamic contact networks is influenced by data processing decisions. Epidemics 26:32-42. https://doi.org/10.1016/j.epidem.2018.08.003.

Mantel, N. 1967. The detection of disease clustering and a generalized regression approach. Cancer Research 27:209–220. https://cancerres.aacrjournals.org/content/27/2_Part_1/209.long.

```
