# Supplementary material for: Accounting for space and uncertainty in real‐time location system‐derived contact networks
Source: Ecol Evol. 2020 Apr 12;10(11):4702–15. doi: 10.1002/ece3.6225 (PMC7297745; doi:10.1002/ece3.6225)
Supplement: Supplementary file 2 — Appendix S2 [file ECE3-10-4702-s002.Rmd]

---
title: "Supplemental Material 2 - Baboon Polygon and Network Creation"
author: "Trevor Farthing"
date: "November 09, 2019"
output: word_document
---

```{r setup, include=FALSE}
knitr::opts_chunk$set(echo = TRUE)
```
## Install the contact R package we developed

These functions for processing real-time-location data (and many more) can be found in the "contact" R package developed by the Lanzas lab at North Carolina State University, and currently available on the CRAN repository. The purpose and capabilities of the functions we use here are briefly described below, but more detailed descriptions can be found in the "contact" help pages.

```{r functions,eval=FALSE}
install.packages("contact") #install the package from CRAN

#For detailed information about the functions from contact used below, refer to the help pages here.

?contact::makePlanar
?contact::repositionReferencePoint
?contact::findDistThresh
?contact::dist2Area_df
?contact::contactDur.area
?contact::summarizeContacts

```
## Load the functions to be used

Though ver. 1.1.2 of our package is on CRAN, we are constantly updating our functions to improve efficiency/fix bugs/etc. The functions loaded below are improved versions (as of 11/16/2019) that will be included in contact 1.1.3.

Note that all older package versions can be downloaded from the Lanzas-Lab Github page (https://github.com/lanzaslab/contact).

```{r load functions}

contactDur.area<-function(x,dist.threshold=1,sec.threshold=10, blocking = FALSE, blockUnit = "mins", blockLength = 10, equidistant.time = FALSE, parallel = FALSE, nCores = parallel::detectCores(), reportParameters = TRUE){ 
  
  timeDifference = function(x){
    t1 = unlist(unname(x[1]))
    t2 = unlist(unname(x[2]))
    dt = as.integer(difftime(time1 = t2, time2 = t1, units = "secs"))
    return(dt)
  }
  datetime.append1 = function(x){
    timevec = x$dateTime
    daySecondList = lubridate::hour(timevec) * 3600 + lubridate::minute(timevec) * 60 + lubridate::second(timevec) #This calculates a day-second
    lub.dates = lubridate::date(x$dateTime)
    dateseq = unique(lub.dates)
    dayIDList = NULL
    dayIDseq = seq(1,(length(dateseq)),1)
    for(b in dayIDseq){
      ID = rep(b,length(which(lub.dates == dateseq[which(dayIDseq == b)])))
      dayIDList = c(dayIDList, ID)
    } 
    x$totalSecond = ((dayIDList - min(dayIDList))*86400) + daySecondList #This calculates the total second (the cumulative second across the span of the study's timeframe)
    return(x)
  }
  mat.breaker <-function(x, distthreshold, timebreakVec, dateTimeFrame){
    breakVec <- unname(distthreshold[,match(unname(unlist(x[2])), colnames(distthreshold))]) #fixed 1/8
    timebreakVec <- timebreakVec[timebreakVec != 1] #added/fixed 1/8, needed because if timebreakVec == 1, it means that the dt between an individuals' first point was >secThreshold seconds after the previous individuals' last point.
    if(length(which(breakVec == 1)) >0){ #If there are no 1s, then there's no reason to preoceed with calculations below
      timeVec1 <-dateTimeFrame[,1]
      
      #The for-loop below adjusts the values in distthreshold if dt indicates that enough time has passed between individuals to break a contact, but two observations describing sequential contacts exist across the span of this dt, the timebreakVec loop inserts a "0" between the contacts.
      
      if(length(timebreakVec) > 0){
        addtoi = 0 #everytime the vectors are adjusted, all observations below i will move down by one.
        for(i in timebreakVec){
          if(breakVec[(i + addtoi)] == 0){next}else{
            preBreak.dist <- breakVec[1:((i + addtoi) -1)]
            postBreak.dist <- breakVec[(i + addtoi):length(breakVec)]
            breakVec <-c(preBreak.dist,0,postBreak.dist)
            preBreak.time <- as.character(droplevels(timeVec1[1:((i + addtoi) -1)])) #fixed 1/8. if levels are not dropped here, there further calculations will be erroneous.
            postBreak.time <- as.character(droplevels(timeVec1[(i + addtoi):length(timeVec1)])) #fixed 1/8
            timeVec2 <-c(preBreak.time,as.character(timeVec1[((i + addtoi) -1)]),postBreak.time) #fixed 1/8
            timeVec1 <-as.factor(timeVec2) #fixed 1/8 ; had to make this a factor so that later "droplevels" commands will not trigger an error.
            addtoi = addtoi + 1
          }
        }
      }
      breakVal <- rle(breakVec)
      values <- unlist(breakVal[2])
      repTimes <- unlist(breakVal[1])
      finish<-unname(cumsum(unlist(breakVal[1])))
      start <-unname(((finish-repTimes)+1))
      contact.start <- start[which(values == 1)]
      contact.finish <- finish[which(values == 1)]
      durlengths = unname(repTimes[which(values == 1)])
      member1 = unlist(rep(unname(unlist(x[1])),length(contact.start)))
      member2 = unlist(rep(substring(unname(unlist(x[2])),9),length(contact.start))) #specific area id in "dist.to." colnames start at character 9
      dyad = paste(member1,"-",member2,sep="")
      times.start <- timeVec1[contact.start]
      times.finish <- timeVec1[contact.finish]
      durationTab = data.frame("indiv.id" = member1,"area.id" = member2,"contact.id" = dyad, "contactDuration" = durlengths, "contactStartTime" = times.start, "contactEndTime" = times.finish)
      
    }else{ #If there were no recorded contacts
      durationTab <- data.frame(matrix(ncol = 6, nrow = 0))
      colnames(durationTab) <- c("indiv.id","area.id","contact.id", "contactDuration", "contactStartTime", "contactEndTime")
    }
    return(durationTab)
  }
  contactMatrix.maker <- function(x,idVec1, dist.all){
    spec.dist = dist.all[which(dist.all$id == as.character(unlist(unname(x[1])))),]
    dt = spec.dist$dt
    timebreakVec <-which(dt > unname(unlist(x[3]))) #needed here. fixed 1/8
    distColumns<-colnames(dist.all)
    areaIDVec<- distColumns[grep("dist.to", distColumns)]
    distmat = data.matrix(spec.dist[,c(match(areaIDVec, names(spec.dist)))])
    distmat.noNA <-ifelse(is.na(distmat) == TRUE,1000000000,distmat)
    distthreshold<-ifelse(distmat.noNA<=as.numeric(unlist(unname(x[2]))),1,0)
    colnames(distthreshold)<-areaIDVec #relate the distance threshold columns to each area id
    idVecFrame = data.frame(unlist(rep(unlist(unname(x[1])),length(areaIDVec))),areaIDVec, unlist(rep(unlist(unname(x[2])),length(areaIDVec))),unlist(rep(unlist(unname(x[3])),length(areaIDVec))))  
    timeVec <- unname(spec.dist[,match("dateTime", colnames(spec.dist))])
    dateTimeFrame <- data.frame(timeVec)
    idDurations <- data.frame(data.table::rbindlist(apply(idVecFrame, 1, mat.breaker,distthreshold, timebreakVec, dateTimeFrame)))
    return(idDurations)
  }
  durFinder.noblock<-function(x,parallel, dist.threshold, sec.threshold, equidistant.time, nCores){
    dist.all<-x[order(x$id, x$dateTime),]
    idVec1 = unique(dist.all$id)
    if(equidistant.time == TRUE){ #added 02/04/2019 to make the dt calculations a toggleable parameter that users may turn off if all data points in their data set are temporally equidistant. This saves a large amount of time (approx. 3.5 mins/day)
      dist.all.reduced$dt = 0
    }else{ #if equidistant.time == FALSE
      if(nrow(dist.all) ==1){ #if there's only one row, there cannot be any time difference (note, because dist.all is only created from blocks with observed contacts, there will never be a case where dist.all < 1)
        dist.all$dt = 0
      }else{ #if there's more than one row in dist.all
        timesFrame = data.frame(dist.all$dateTime[1:(nrow(dist.all) - 1)], dist.all$dateTime[2:nrow(dist.all)])
        
        if (parallel == TRUE){
          cl<-parallel::makeCluster(nCores)
          timedif<-parallel::parApply(cl, timesFrame, 1, timeDifference); dist.all$dt = c(0, timedif) #timedif represents the time it takes to move from location i-1 to location i	
          parallel::stopCluster(cl)
        }else{
          timedif = apply(timesFrame, 1, timeDifference)
          dist.all$dt = c(0, timedif) 
        }
      }
    }
    comboFrame = data.frame(unique(dist.all$id),dist.threshold,sec.threshold)
    
    if (parallel == TRUE){
      cl<-parallel::makeCluster(nCores)
      duration<-parallel::parApply(cl, comboFrame, 1, contactMatrix.maker,idVec1, dist.all)
      parallel::stopCluster(cl)
    }else{
      duration = apply(comboFrame, 1, contactMatrix.maker,idVec1, dist.all)
    }
    durationTable = data.frame(data.table::rbindlist(duration))
    return(durationTable)
  }
  durFinder.block.List<-function(x,dist.threshold, sec.threshold, equidistant.time){
    dist.all<-x[order(x$id, x$dateTime),]
    idVec1 = unique(dist.all$id)
    if(equidistant.time == TRUE){ #added 02/04/2019 to make the dt calculations a toggleable parameter that users may turn off if all data points in their data set are temporally equidistant. This saves a large amount of time (approx. 3.5 mins/day)
      dist.all.reduced$dt = 0
    }else{ #if equidistant.time == FALSE
      if(nrow(dist.all) ==1){ #if there's only one row, there cannot be any time difference (note, because dist.all is only created from blocks with observed contacts, there will never be a case where dist.all < 1)
        dist.all$dt = 0
      }else{ #if there's more than one row in dist.all
        timesFrame = data.frame(dist.all$dateTime[1:(nrow(dist.all) - 1)], dist.all$dateTime[2:nrow(dist.all)])
        timedif = apply(timesFrame, 1, timeDifference)
        dist.all$dt = c(0, timedif)
      }
    }
    comboFrame = data.frame(unique(dist.all$id),dist.threshold,sec.threshold)
    duration = apply(comboFrame, 1, contactMatrix.maker,idVec1, dist.all)	
    durationTable = data.frame(data.table::rbindlist(duration))
    durationTable$block<- unique(dist.all$block)
    durationTable$block.start<- unique(dist.all$block.start)
    durationTable$block.end<- unique(dist.all$block.end)
    durationTable$numBlocks<- unique(dist.all$numBlocks)
    return(durationTable)
  }	
  list.breaker5 <-function(x,y,dist.threshold,sec.threshold, blocking, blockUnit, blockLength, equidistant.time, parallel, reportParameters, nCores){
    
    input<- data.frame(y[[unname(unlist(x[1]))]])
    durationTable<-duration.generator2(input,dist.threshold,sec.threshold, blocking, blockUnit, blockLength, equidistant.time, parallel, reportParameters, nCores)
    return(durationTable)     
  }
  duration.generator2 <-function(x,dist.threshold, sec.threshold, blocking, blockUnit, blockLength, equidistant.time, parallel, reportParameters, nCores){
    
    if(blocking == TRUE){
      
      if(length(x$block) == 0){ #If there's no "block" column in dist.all output (i.e., blocking was "FALSE" when dist.all was run), then we need to define blocks here.
        
        if(blockUnit == "Secs" || blockUnit == "SECS" || blockUnit == "secs"){
          blockLength1 <- blockLength
        }
        if(blockUnit == "Mins" || blockUnit == "MINS" || blockUnit == "mins"){
          blockLength1 <- blockLength*60 #num seconds in a minute
        }
        if(blockUnit == "Hours" || blockUnit == "HOURS" || blockUnit == "hours"){
          blockLength1 <- blockLength*60*60 #num seconds in an hour
        }
        if(blockUnit == "Days" || blockUnit == "DAYS" || blockUnit == "days"){
          blockLength1 <- blockLength*60*60*24 #num seconds in a day
        }
        if(blockUnit == "Weeks" || blockUnit == "WEEKS" || blockUnit == "weeks"){
          blockLength1 <- blockLength*60*60*24*7 #num seconds in a week
        }
        
        x<-x[order(x$dateTime),] #Just in case the data wasn't already ordered in this way.
        x<-datetime.append1(x) #adds the total second column to the dataframe
        studySecond <- (x$totalSecond -min(x$totalSecond)) + 1
        numblocks <- ceiling((max(studySecond) - 1)/blockLength1)
        block <-rep(0,length(studySecond))
        for(g in 1:(numblocks -1)){ #numblocks - 1 because the last block in the dataset may be smaller than previous blocks (if blockLength1 does not divide evenly into timedif)
          block[which(studySecond >= ((g-1)*blockLength1 + 1) & studySecond <= (g*blockLength1))] = g
        }
        if(length(which(block == 0)) > 0){ #identifies the last block
          block[which(block == 0)] = numblocks
        }
        blockVec<-unique(block)
        dateTimeVec2<-x$dateTime
        minBlockTimeSeq <- rep(0, length(block)) #Added 2/4/2019. This vector will identify the minimum timepoint in each block.
        maxBlockTimeSeq <- rep(0, length(block)) #Added 2/4/2019. This vector will identify the maximum timepoint in each block.
        for(f in 1:length(blockVec)){
          minBlockTime<-as.character(dateTimeVec2[min(which(block == blockVec[f]))])
          minBlockTimeSeq[which(block == blockVec[f])] <- minBlockTime
          maxBlockTime<-as.character(dateTimeVec2[max(which(block == blockVec[f]))])
          maxBlockTimeSeq[which(block == blockVec[f])] <- maxBlockTime
        }
        x$block <- block
        x$block.start <- minBlockTimeSeq
        x$block.end <- maxBlockTimeSeq
        x$numBlocks <- max(blockVec) #the contactTest function will require thus information (i.e. the number of blocks in the dataset)
        
      }else{ #if length(x$block > 0)
        block = x$block
        blockVec<-unique(block)
      }
      blockList<-list()
      
      for(j in 1:length(blockVec)){
        blockL1<- list(x[which(block == blockVec[j]),])
        blockList<- c(blockList, blockL1)
      }
      
      originTab <-x
      duration.block = lapply(blockList, durFinder.block.List, dist.threshold, sec.threshold, equidistant.time)	
      durationTable <- data.frame(data.table::rbindlist(duration.block))
      
      #Here we change components of the durationTable to the appropriate data type.
      durationTable[,match("block", names(durationTable))]<- as.factor(durationTable[,match("block", names(durationTable))])
      durationTable[,match("block.start", names(durationTable))]<- as.factor(durationTable[,match("block.start", names(durationTable))])
      durationTable[,match("block.end", names(durationTable))]<- as.factor(durationTable[,match("block.end", names(durationTable))])
      durationTable[,match("numBlocks", names(durationTable))]<- as.factor(durationTable[,match("numBlocks", names(durationTable))])
      
    }else{ #If blocking == FALSE
      durationTable <- durFinder.noblock(x,parallel, dist.threshold, sec.threshold, equidistant.time, nCores)
    }
    
    #Here we change the rest of the components of the durationTable to the appropriate data type.
    durationTable[,match("indiv.id", names(durationTable))]<- as.factor(durationTable[,match("indiv.id", names(durationTable))])
    durationTable[,match("area.id", names(durationTable))]<- as.factor(durationTable[,match("area.id", names(durationTable))])
    durationTable[,match("contact.id", names(durationTable))]<- as.factor(durationTable[,match("contact.id", names(durationTable))])
    durationTable[,match("contactDuration", names(durationTable))]<- as.integer(durationTable[,match("contactDuration", names(durationTable))])
    
    if(nrow(durationTable) >0){ #added 1/11 to ensure that even if no contacts existed in the dataset, no error will be returned if reportParameters == TRUE
      if(reportParameters == TRUE){
        durationTable$distThreshold = dist.threshold
        durationTable$secThreshold = sec.threshold
        durationTable$equidistant.time = equidistant.time
        if(blocking == TRUE){
          if((length(blockLength) > 0) & (length(blockUnit) > 0)){
            durationTable$blockLength <- paste(blockLength,blockUnit, sep = " ")
          }
        }
      }
    }
    return(durationTable)
  }
  
  if(is.data.frame(x) == FALSE & is.list(x) == TRUE){ #1/15 added the "is.data.frame(x) == FALSE" argument because R apparently treats dataframes as lists.
    breakFrame<- data.frame(seq(1,length(x),1))
    list.dur <- apply(breakFrame, 1, list.breaker5,y = x,dist.threshold,sec.threshold, blocking, blockUnit, blockLength, equidistant.time, parallel, reportParameters, nCores) #in the vast majority of cases, parallelizing the subfunctions will result in faster processing than parallelizing the list processing here. As such, since parallelizing this list processing could cause numerous problems due to parallelized subfunctions, this is an apply rather than a parApply or lapply.
    return(list.dur)
  }else{ #if(is.list(x) == FALSE)
    frame.dur<-duration.generator2(x,dist.threshold,sec.threshold, blocking, blockUnit, blockLength, equidistant.time, parallel, reportParameters, nCores)
    return(frame.dur)
  } 
} 

dist2Area_df<-function(x = NULL, y = NULL, x.id = NULL, y.id = NULL, dateTime = NULL, point.x = NULL, point.y = NULL, poly.xy = NULL, parallel = FALSE, nCores = parallel::detectCores(), dataType = "Point", lonlat = FALSE, numVertices = 4){
  
  create.distFrame<- function(x,distMat, indivSeq, timestepIndivSeq,time, origin.y){
    dist = data.frame(matrix(ncol = (nrow(origin.y) + 4), nrow = 1))
    colnames(dist) = c("dateTime","totalIndividuals","individualsAtTimestep","id", paste("dist.to.", origin.y[,1], sep = ""))
    dist$dateTime = time
    dist$totalIndividuals = length(indivSeq)
    dist$individualsAtTimestep = length(timestepIndivSeq)
    dist$id = unname(unlist(x[1]))
    #vecID = 1
    col.fill = NULL
    col.fill = unname(unlist(distMat[,unname(unlist(x[2]))])) #There's no need for the forloop used in the dist.all function b/c there will never be a distance given that represents individuals' distance to themselves.
    dist[1,5:ncol(dist)] = col.fill
    return(dist)
  }
  
  list.breaker4<-function(x, z, y, x.id, y.id, dateTime, point.x, point.y, poly.xy, parallel, dataType, lonlat, numVertices, nCores){
    input<- data.frame(z[[unname(unlist(x[1]))]])
    dist.all<- dist.generator2(input, y, x.id, y.id, dateTime, point.x, point.y, poly.xy, parallel, dataType, lonlat, numVertices, nCores)
    return(dist.all)
  }
  dist.generator2<-function(x, y, x.id, y.id, dateTime, point.x, point.y, poly.xy, parallel, dataType, lonlat, numVertices, nCores){
    id<-NULL #bind this variable to a local object so that R CMD check doesn't flag it.
    
    idVec1=NULL #added in the case that idVec1 isn't created when x isn't specified
    if(length(x) == 0){ #This if statement allows users to input either a series of vectors (id, dateTime, point.x and point.y), a dataframe with columns named the same, or a combination of dataframe and vectors. No matter the input format, a table called "originTab" will be created.
      if(dataType == "point" || dataType == "Point" || dataType == "POINT"){
        originTab = data.frame(id = x.id, x = point.x, y = point.y, dateTime = dateTime)
      }
      if(dataType == "polygon" || dataType == "Polygon" || dataType == "POLYGON"){
        originTab = data.frame(matrix(ncol = 0, nrow = length(id)))
        originTab$id = x.id
        colnames(poly.xy)[seq(1,(ncol(poly.xy) - 1),2)] = paste("point",seq(1,(ncol(poly.xy)/2),1),".x", sep = "")
        colnames(poly.xy)[seq(2,ncol(poly.xy),2)] = paste("point",seq(1,(ncol(poly.xy)/2),1),".y", sep = "")
        dateFrame = data.frame(dateTime = dateTime)
        bindlist = list(originTab,poly.xy,dateFrame)
        originTab = data.frame(do.call("cbind", bindlist))
      }
    }
    
    if(length(x) > 0){ #for some reason using an "else" statement would always result in an originTab table with 0 records...
      if(length(x.id) > 0){ 
        if(length(x.id) == 1 & is.na(match(x.id[1], names(x))) == FALSE){ #added 1/14 to accompany the list-processing functionality. If x is a list, rather than id being a vector of length(nrow(x)), it may be necessary to designate the colname for intended "id" values (i.e., if the ids in different list entries are different)
          x$id <- x[,match(x.id, names(x))]
        }else{ #if length(id) > 1
          x$id = x.id
        }
      }
      idVec1 <- x$id
      
      if(dataType == "point" || dataType == "Point" || dataType == "POINT"){
        if(length(point.x) > 0){
          if(length(point.x) == 1 & is.na(match(point.x[1], names(x))) == FALSE){ #added 1/14 to accompany the list-processing functionality. If x is a list, rather than point.x being a vector of length(nrow(x)), it may be necessary to designate the colname for intended "point.x" values (i.e., if the x-coordinate values in different list entries are different)
            x$x <- x[,match(point.x, names(x))]
          }else{ #if length(point.x) > 1
            x$x = point.x
          }
        }
        if(length(point.y) > 0){
          if(length(point.y) == 1 & is.na(match(point.y[1], names(x))) == FALSE){ #added 1/14 to accompany the list-processing functionality. If x is a list, rather than point.x being a vector of length(nrow(x)), it may be necessary to designate the colname for intended "point.x" values (i.e., if the x-coordinate values in different list entries are different)
            x$y <- x[,match(point.y, names(x))]
          }else{ #if length(point.y) > 1
            x$y = point.y
          }
        }
        xyFrame1<- data.frame(x = x$x, y = x$y)
      }
      
      if(dataType == "polygon" || dataType == "Polygon" || dataType == "POLYGON"){
        if(length(poly.xy) > 0){
          if(length(poly.xy) == (numVertices*2) & length(which(is.na(match(poly.xy, names(x)))) == TRUE) == 0){ #added 1/14 to accompany the list-processing functionality. If x is a list, rather than poly.xy being a matrix/dataframe of length(nrow(x)), it may be necessary to designate the colnames for intended coordinate values (i.e., if the xy-coordinate values in different list entries are different)
            xyFrame1<-x[,match(poly.xy,names(x))] 
          }else{
            xyFrame1<- data.frame(poly.xy)
          }
        }else{ #if length(poly.xy == 0)
          xyFrame1 <-  x[,(match("point1.x", names(x))):((2*numVertices) + (match("point1.x", names(x)) -1))] #if there is no poly.xy input, the code assumes the input is output from referencePointToPolygon function, and therefore, the first point of interest would be "point1.x"
        }
        colnames(xyFrame1)[seq(1,(numVertices*2),2)] = paste("point",seq(1,numVertices,1),".x", sep = "")
        colnames(xyFrame1)[seq(2,((numVertices*2) + 1),2)] = paste("point",seq(1,numVertices,1),".y", sep = "")
      }
      
      if(length(dateTime) > 0){
        if(length(dateTime) == 1 & is.na(match(dateTime[1], names(x))) == FALSE){ #added 1/14 to accompany the list-processing functionality. If x is a list, rather than point.x being a vector of length(nrow(x)), it may be necessary to designate the colname for intended "point.x" values (i.e., if the x-coordinate values in different list entries are different)
          x$dateTime <- x[,match(dateTime, names(x))]
        }else{ #if length(dateTime) > 1
          x$dateTime = dateTime
        }
      }
      dateTimeVec<-x$dateTime
      bindlist1<-list(idVec1, xyFrame1, dateTimeVec)
      originTab <- do.call("cbind", bindlist1)
      names(originTab)[c(1,ncol(originTab))]<-c("id", "dateTime")
    }
    if(length(idVec1)== 0) {  idVec1 <- originTab$id} #added to use idVec1 if not created above 
    idVec2=unique(originTab$id)                      #Added in the case x is not supplied
    #idVec2<-unique(idVec1)
    
    originTab$integ.ID<-NA
    
    for(a in 1:length(idVec2)){
      originTab$integ.ID[which(idVec1 == idVec2[a])] <-as.integer(a)
    }  
    originTab$dateTime = as.character(originTab$dateTime)
    
    if(is.data.frame(y) == FALSE & is.list(y) == TRUE){ #added 02/06/2019, here we determine if y is a list.
      frameBreaker<- function(x,y){
        brokenFrame<- y[unlist(unname(x[1])),]
        return(brokenFrame)
      }
      growPoly<-function(x, vertex.colnum){
        if(is.na(match("id", names(x))) == FALSE){ #so, if there is an "id" column in x
          area.id<- x[1,match("id", names(x))]
          x<-x[,-match("id", names(x))] #we remove the id column, so it doesn't affect vertex calculations.
        }else{ #if there's no "id" column
          area.id = NULL
        }
        cols.needed<- vertex.colnum - ncol(x) #determines how many columns are needed to increase the number of vertices to reach the desired number of vertices.
        expanded.x <-x
        if(cols.needed > 0){ #so, if the polygon needs more vertices to match the maximum number detected.
          expanded.x[,(ncol(expanded.x) + 1):(ncol(expanded.x) + cols.needed)] <- expanded.x[,1:cols.needed] #this loops the polygon around the first recorded vertices. 
        }
        if(length(area.id) >0){ #if there was an id column
          cbindlist<-list(area.id,expanded.x)
          output<-do.call("cbind", cbindlist)
        }else{ #if there was no id column
          output <- expanded.x
        }
        return(output)
      }
      colLengths<-NULL
      areas<-list()
      for(a in 1:length(y)){
        areaFrame<-data.frame(y[a])
        colnum<- ifelse(is.na(match("id", names(areaFrame))) == FALSE, ncol(areaFrame) -1, ncol(areaFrame)) #if there IS an id column, it will not be counted towards the column number, which is representative of the number of xycoordinates.
        colLengths<-c(colLengths, colnum) #we compile a sequence ncols, so we can determine the maximum number of vertices the input areas have. 
        if(nrow(areaFrame) > 1){ #if multiple fixed areas are represented in a list entry
          rowSeq<-seq(1,nrow(areaFrame),1)
          rowSeqFrame<-data.frame(rowSeq)
          polys <- apply(rowSeqFrame,1,frameBreaker,areaFrame)
          for(b in 1:length(polys)){
            areas<-c(areas,polys[b])
          }
        }else{#if areaFrame only has one row (representing a single fixed area)
          areas<-c(areas, list(areaFrame))
        }
      }
      #Now we have the areas list, which we can input into the growPoly function.
      vertex.colnum<-max(colLengths) #the maximum number of columns (representative of the number of vertices) in the area set.
      new.y<-lapply(areas, growPoly, vertex.colnum)
      y <- data.frame(data.table::rbindlist(new.y)) #here we remake y as a dataframe containing polygons all with the same number of vertices. After this step, the function can move forward as if y was not a list. 
    }
    
    ycols = ncol(y)
    if(is.na(match("id", names(y))) == TRUE){ #if there is no "id" column, then all columns in y relate to positions of points
      numVertices.y = ycols/2
      if(length(y.id) > 0){
        id.y = y.id
      }else{
        id.y = seq(1,nrow(y),1)
      }
      
    }else{#if there is an "id" column
      numVertices.y = (ycols - 1)/2
      id.y = y$id
      if(length(y.id) > 0){
        id.y = y.id
      }
      y<- y[,-match("id", names(y))]
    }
    
    ids <- data.frame(orig.id = id.y, new.id = as.integer(seq(1,nrow(y),1)))
    origin.y <- do.call("cbind",list(ids,y)) #so, now we have a table that is arranged like: id1,id2,xCoord1, yCoord1..., xCoordnumVertices.y,yCoordnumVertices.y
    
    if(dataType == "point" || dataType == "Point" || dataType == "POINT"){
      
      originTab<-originTab[order(originTab$id, originTab$dateTime),]
      indivSeq = unique(originTab$id)
      dateTimeFrame = data.frame(dateTime = unique(originTab$dateTime))
      dist.measurement = lonlat
      
      dist.process.point <- function(x, originTab, indivSeq, dist.measurement, origin.y, numVertices.y){
        create.poly2<-function(x,y, numVertices.y){
          polygon = unlist(c(y[unlist(unname(x[1])),c(3:(2 + (numVertices.y*2)),3:4)])) #note that when making a Spatial Polygon you need to close the polygon by repeating the first point at the end (Note that this also means you need to add a "+ 1" to nrow = numVertices below)
          spatPoly = sp::Polygons(list(sp::Polygon(matrix(polygon, nrow = (numVertices.y + 1), ncol = 2, byrow = TRUE))),y[unlist(unname(x[1])),2])
          return(spatPoly)
        }
        
        time = unlist(unname(x[1]))
        timestep = originTab[which(originTab$dateTime == time),]
        timestepIndivSeq = unique(timestep$id)
        
        if(ncol(origin.y) - 2 == 2){ #i.e., if the fixed coordinates in y only represent single points (not polygons)
          distMat = raster::pointDistance(timestep[,c(match("x",names(timestep)),match("y",names(timestep)))], origin.y[,3:ncol(origin.y)], lonlat = dist.measurement, allpairs = TRUE)
          if(is.matrix(distMat) == FALSE){ #if there's only 1 fixed point, the pointDistance function will create a named vector rather than a matrix. This turns distMat into a matrix with one column for each tracked individual
            distMat = matrix(distMat, ncol = length(timestepIndivSeq))
          }
        }else{
          xy = timestep[,c(match("x",names(timestep)), match("y",names(timestep)))]
          rownames(xy) <- timestepIndivSeq
          spatPoints =sp::SpatialPoints(xy)
          makePolyFrame<-data.frame(seq(1,nrow(origin.y),1))
          spatialPolygons <- apply(makePolyFrame,1,create.poly2,origin.y,numVertices.y)
          sPolys = sp::SpatialPolygons(spatialPolygons,as.integer(origin.y[,2])) #note that the second part of this argument must be an integer. Otherwise, it will return the following error: Error: is.integer(pO) is not TRUE
          distMat = rgeos::gDistance(spatPoints,sPolys, byid = TRUE) #columns are indivIDs, rows are fixed areas (this is how distances are presented in raster::pointDistance as well)
        }
        distMat = data.frame(distMat)
        timestepIndivSeqFrame = data.frame(id = unique(timestep$id), colnum = seq(1,length(timestepIndivSeq),1))
        distTab = data.frame(data.table::rbindlist(apply(timestepIndivSeqFrame,1,create.distFrame,distMat,indivSeq, timestepIndivSeq,time, origin.y))) 
        return(distTab)
      }
      
      if (parallel == TRUE){
        cl<-parallel::makeCluster(nCores)
        distTab<-parallel::parApply(cl, dateTimeFrame, 1, dist.process.point, originTab, indivSeq, dist.measurement, origin.y, numVertices.y)
        parallel::stopCluster(cl)
      }else{
        distTab = apply(dateTimeFrame, 1, dist.process.point, originTab, indivSeq, dist.measurement, origin.y, numVertices.y)	
      }
      dist.all = data.frame(data.table::rbindlist(distTab))
    }
    
    if(dataType == "polygon" || dataType == "Polygon" || dataType == "POLYGON"){
      originTab<-originTab[order(originTab$id, originTab$dateTime),]
      naVec<-which(is.na(originTab[,match("point2.x", names(originTab))]) == TRUE) #the referencePointtoPolygon function will create some observations that are not complete polygons (i.e., only the point1 coordinates are recorded). This identifies those observations, so that they may be removed. If they are not removed, they will cause errors later.
      if(length(naVec) > 0){
        originTab <- originTab[-naVec,]
      }
      indivSeq = unique(originTab$id)
      dateTimeFrame = data.frame(dateTime = unique(originTab$dateTime))
      
      dist.process.poly <- function(x, originTab, indivSeq, origin.y, numVertices, numVertices.y){
        create.poly1<-function(x,y, numVertices){
          polygon = unlist(c(y[unlist(unname(x[1])),c(2:(1 + (numVertices*2)),2:3)])) #note that when making a Spatial Polygon you need to close the polygon by repeating the first point at the end (Note that this also means you need to add a "+ 1" to nrow = numVertices below)
          #		spatPoly = sp::Polygons(list(sp::Polygon(matrix(polygon, nrow = (numVertices + 1), ncol = 2, byrow = TRUE))),y$id[unlist(unname(x[1]))])
          spatPoly = sp::Polygons(list(sp::Polygon(matrix(polygon, nrow = (numVertices + 1), ncol = 2, byrow = TRUE))),y$integ.ID[unlist(unname(x[1]))])
          return(spatPoly)
        }
        create.poly2<-function(x,y, numVertices.y){
          polygon = unlist(c(y[unlist(unname(x[1])),c(3:(2 + (numVertices.y*2)),3:4)])) #note that when making a Spatial Polygon you need to close the polygon by repeating the first point at the end (Note that this also means you need to add a "+ 1" to nrow = numVertices below)
          spatPoly = sp::Polygons(list(sp::Polygon(matrix(polygon, nrow = (numVertices.y + 1), ncol = 2, byrow = TRUE))),y[unlist(unname(x[1])),2])
          return(spatPoly)
        }
        time = unlist(unname(x[1]))
        timestep = originTab[which(originTab$dateTime == time),]
        timestepIndivSeq.integ = unique(timestep$integ.ID)
        timestepIndivSeq = unique(timestep$id)
        makePolyFrame1<-data.frame(seq(1,length(timestepIndivSeq.integ),1))
        spatialPolygons1 <- apply(makePolyFrame1,1,create.poly1,timestep,numVertices)
        sPolys1 <- sp::SpatialPolygons(spatialPolygons1,as.integer(timestepIndivSeq.integ)) #note that the second part of this argument must be an integer. Otherwise, it will return the following error: Error: is.integer(pO) is not TRUE
        
        if(ncol(origin.y) - 2 == 2){ #i.e., if the fixed coordinates in y only represent single points (not polygons)
          xy = origin.y[,3:4]
          rownames(xy) <- origin.y[,2]
          spatPoints =sp::SpatialPoints(xy)
          distMat = rgeos::gDistance(sPolys1,spatPoints, byid = TRUE)
        }else{ #if y has more than only one point
          makePolyFrame2<-data.frame(seq(1,nrow(origin.y),1))
          spatialPolygons2 <- apply(makePolyFrame2,1,create.poly2,origin.y,numVertices.y)
          sPolys2 = sp::SpatialPolygons(spatialPolygons2,as.integer(origin.y[,2])) #note that the second part of this argument must be an integer. Otherwise, it will return the following error: Error: is.integer(pO) is not TRUE
          distMat = rgeos::gDistance(sPolys1,sPolys2, byid = TRUE)
        }
        distMat = data.frame(distMat)
        timestepIndivSeqFrame = data.frame(id = unique(timestep$id), colnum = seq(1,length(unique(timestep$id)),1))

        distTab <- data.frame(NULL)
        
        for(i in 1:nrow(timestepIndivSeqFrame)){ #This for-loop is pretty much just the create.distFrame function (see note immediately above).
          x<- timestepIndivSeqFrame[i,]
          dist = data.frame(matrix(ncol = (nrow(origin.y) + 4), nrow = 1))
          colnames(dist) = c("dateTime","totalIndividuals","individualsAtTimestep","id", paste("dist.to.", origin.y[,1], sep = ""))
          dist$dateTime = time
          dist$totalIndividuals = length(indivSeq)
          dist$individualsAtTimestep = length(timestepIndivSeq)
          dist$id = unname(unlist(x[1]))
          #vecID = 1
          col.fill = NULL
          col.fill = unname(unlist(distMat[,unname(unlist(x[2]))])) #There's no need for the forloop used in the dist.all function b/c there will never be a distance given that represents individuals' distance to themselves.
          dist[1,5:ncol(dist)] = col.fill
          
          distTab<-data.frame(data.table::rbindlist(list(distTab,dist)))
        }
        return(distTab)
      }
      
      if (parallel == TRUE){
        cl<-parallel::makeCluster(nCores)
        distTab<-parallel::parApply(cl, dateTimeFrame, 1, dist.process.poly, originTab, indivSeq, origin.y, numVertices, numVertices.y)
        parallel::stopCluster(cl)
      }else{
        distTab = apply(dateTimeFrame, 1, dist.process.poly, originTab, indivSeq, origin.y, numVertices, numVertices.y)	
      }
      dist.all = data.frame(data.table::rbindlist(distTab))
    }
    return(dist.all)
  }
  
  if(is.data.frame(x) == FALSE & is.list(x) == TRUE){ #1/15 added the "is.data.frame(x) == FALSE" argument because R apparently treats dataframes as lists.
    breakFrame<- data.frame(seq(1,length(x),1))
    list.dist <- apply(breakFrame, 1, list.breaker4,z = x,y, x.id, y.id, dateTime, point.x, point.y, poly.xy, parallel, dataType, lonlat, numVertices, nCores) #in the vast majority of cases, parallelizing the subfunctions will result in faster processing than parallelizing the list processing here. As such, since parallelizing this list processing could cause numerous problems due to parallelized subfunctions, this is an apply rather than a parApply or lapply.
    return(list.dist)
  }else{ #if(is.list(x) == FALSE)
    frame.dist<- dist.generator2(x, y, x.id, y.id, dateTime, point.x, point.y, poly.xy, parallel, dataType, lonlat, numVertices, nCores)
    return(frame.dist)
  }
}

findDistThresh<-function(n = 1000, acc.Dist1 = 0.5, acc.Dist2 = NULL, pWithin1 = 90, pWithin2 = NULL, spTh = 0.666){
  
  dist.distributionFunc<-function(x){ #generate an expected-distance distribution from two points pulled from normal distributions with mean values at point1 and point2 x- and y-values, and standard deviations derived from the acc.Dist and pWithin values. 
  
    euc=function(x) {
      point1 = x.cor=unlist(c(unname(unlist(x[1])),unname(unlist(x[2]))))
      point2 = x.cor=unlist(c(unname(unlist(x[3])),unname(unlist(x[4]))))
      euc.dis = raster::pointDistance(p1 = point1, p2 = point2, lonlat = FALSE)
      return(euc.dis)
    }
    
    conf1.1 <- (1 - unname(unlist(x[4]))/100)/2 #calculate alpha/2 for the accuracy distribution
    conf1.2<-unlist(ifelse(conf1.1 >0, conf1.1,0.0000000000000000000000000000000000000000000000000000000000000000000000000000000000000000000000000000000000000000000000000000000000000000000000000000000000000000000000000000000000000000000000000000000000000000000000000000000000000000000000000000000000000000000000000000000000000000000000000000000000000000000000000000001)) #if conf = 0, it is replaced with this value which is extremely close to 0, so that qnorm doesn't return an inf value
    zscore1<-abs(stats::qnorm(conf1.2)) #calculate z-score
  
    conf2.1<- (1 - unname(unlist(x[5]))/100)/2 
    conf2.2<-unlist(ifelse(conf2.1 >0, conf2.1,0.0000000000000000000000000000000000000000000000000000000000000000000000000000000000000000000000000000000000000000000000000000000000000000000000000000000000000000000000000000000000000000000000000000000000000000000000000000000000000000000000000000000000000000000000000000000000000000000000000000000000000000000000000000001)) #if conf = 0, it is replaced with this value which is extremely close to 0, so that qnorm doesn't return an inf value
    zscore2<-abs(stats::qnorm(conf2.2)) #calculate z-score
  
    x1<-data.frame(p1.x = stats::rnorm(unname(unlist(x[1])), mean = 1, sd = unname(unlist(x[2]))/zscore1),p1.y = stats::rnorm(unname(unlist(x[1])), mean = 1, sd = unname(unlist(x[2]))/zscore1),p2.x = stats::rnorm(unname(unlist(x[1])), mean = 1, sd = unname(unlist(x[3]))/zscore2),p2.y = stats::rnorm(unname(unlist(x[1])), mean = 1+unname(unlist(x[6])), sd = unname(unlist(x[3]))/zscore2)) #note that one of the points is spTh-m away from the other
    dist.distr<-apply(x1,1,euc)
    dist.mean<-mean(dist.distr)
    dist.sd<-stats::sd(dist.distr)
    CIseq<-seq(5,95,5)
    CIseq<-c(CIseq, 99)
    CIvec<-NULL #create a vector to hold the upper 5-95% & 99% CI limits 
    for(i in CIseq){
      alphaOver2<-(1 - i/100)/2
      marginOfError<-abs(stats::qnorm(alphaOver2))*(dist.sd/sqrt(unname(unlist(x[1])))) #calculate the margin of error. note that n = number of points used in the expected-distance distribution (i.e., n1).
      CIvec<-c(CIvec, dist.mean + marginOfError) # Note that we're only interested in taking the upper limit, as this gaurentees that the true mean is covered.
    }
    
    TruePositive <- length(which(dist.distr <= as.numeric(x[6]))) #number of contacts correctly identified.
    TPR<- TruePositive/as.integer(x[1]) #True positive rate (i.e., sensitivity)
    
    CIvec<-c(dist.mean, CIvec, max(dist.distr), TPR) #add the 0% (i.e., just the mean) and upper 100% (i.e., the max) CI limit
    names(CIvec)<- c("mean", paste(CIseq, "%-CI", sep =""), "max", "TPR")
    return(CIvec)
  }
  
  if(is.null(pWithin2) == TRUE){pWithin2 = pWithin1} #If == NULL, defaults to pWithin1 value.
  if(is.null(acc.Dist2) == TRUE){acc.Dist2 = acc.Dist1} #If == NULL, defaults to acc.Dist1 value.
  
  inputFrame<-data.frame(matrix(ncol =6, nrow = 1))
  inputFrame[,1]<-n
  inputFrame[,2]<-acc.Dist1
  inputFrame[,3]<-acc.Dist2
  inputFrame[,4]<-pWithin1
  inputFrame[,5]<-pWithin2
  inputFrame[,6]<-spTh
  distributions<-apply(inputFrame,1,dist.distributionFunc) #creates a matrix of distance-distribution CI values
  return(distributions[,1])
}

makePlanar<-function(x = NULL, x.lon = NULL, x.lat = NULL, origin.lon = NULL, origin.lat = NULL, datum = "WGS84"){

  plane.generator<-function(x, x.lon, x.lat, origin.lon, origin.lat, datum){
    
    #columns with names proceeded by "makePlanarFunction__" are appended to the data set for analysis within this function. These columns will be removed from the output.
    
    if(length(x) == 0){ #This if statement allows users to input either a series of vectors, a dataframe with columns named the same, or a combination of dataframe and vectors. No matter the input format, a table called "originTab" will be created.
      originTab = data.frame(lon = x.lon, lat = x.lat, makePlanarFunction__lon = x.lon, makePlanarFunction__lat = x.lat)
    }
    
    if(length(x) > 0){
      
      if(length(x.lat) > 0){ 
        if(length(x.lat) == 1 && is.na(match(x.lat[1], names(x))) == FALSE){ #added 1/14 to accompany the list-processing functionality. If x is a list, rather than x.lat being a vector of length(nrow(x)), it may be necessary to designate the colname for intended "x.lat" values (i.e., if the x.lats in different list entries are different)
          x$makePlanarFunction__lat <- x[,match(x.lat, names(x))]
        }else{ #if length(x.lat) > 1 OR length(x.lat) == 1, but is.na(match(x.lat[1], names(x))) == TRUE
          if(length(x.lat) == 1 && is.na(match(x.lat[1], names(x))) == TRUE){ #if x.lat is a vector of length ==1, but does not represent a column name in x, this one value will be the only x.lat used in analysis.
            x$makePlanarFunction__lat <- rep(x.lat, nrow(x))
          }
          if(length(x.lat) > 1){
            x$makePlanarFunction__lat <- x.lat
          }
        }
      }else{ #if length(x.lat) == 0
        x$makePlanarFunction__lat <- x$lat #if length(x.lat) == 0, then the function assumes there is a "lat" column in x
      }
      
      if(length(x.lon) > 0){ 
        if(length(x.lon) == 1 && is.na(match(x.lon[1], names(x))) == FALSE){ #added 1/14 to accompany the list-processing functionality. If x is a list, rather than x.lon being a vector of length(nrow(x)), it may be necessary to designate the colname for intended "x.lon" values (i.e., if the x.lons in different list entries are different)
          x$makePlanarFunction__lon <- x[,match(x.lon, names(x))]
        }else{ #if length(x.lon) > 1 OR length(x.lon) == 1, but is.na(match(x.lon[1], names(x))) == TRUE
          if(length(x.lon) == 1 && is.na(match(x.lon[1], names(x))) == TRUE){ #if x.lon is a vector of length ==1, but does not represent a column name in x, this one value will be the only x.lon used in analysis.
            x$makePlanarFunction__lon <- rep(x.lon, nrow(x))
          }
          if(length(x.lon) > 1){
            x$makePlanarFunction__lon <- x.lon
          }
        }
      }else{ #if length(x.lon) == 0
        x$makePlanarFunction__lon <- x$lon #if length(x.lon) == 0, then the function assumes there is a "lon" column in x
      }
      
      originTab <- x
    }
    
    if(length(origin.lon) == 0){ #if origin.lon == NULL (i.e., users did not specify a origin.lon coordinate), the origin.lon value will default to the mean x$lon value
      cntr.lon <- mean(originTab$makePlanarFunction__lon, na.rm = TRUE)
    }else{ #if origin.lon != NULL
      cntr.lon <- origin.lon 
    }
    
    if(length(origin.lat) == 0){ #if origin.lat == NULL (i.e., users did not specify a origin.lat coordinate), the origin.lat value will default to the mean x$lat value
      cntr.lat <- mean(originTab$makePlanarFunction__lat, na.rm = TRUE)
    }else{ #if origin.lat != NULL
      cntr.lat <- origin.lat
    }
    
    #identify the centroid of the data and measure the distance to it at any given timestep
    centroid.dist <- raster::pointDistance(originTab[,c(match("makePlanarFunction__lon",names(originTab)),match("makePlanarFunction__lat",names(originTab)))], c(cntr.lon, cntr.lat), lonlat = TRUE) #note that because the data will be projected onto a planar surface using an equidistant projection, all distances (and relative positions) to the origin point (in this case, the centroid) will be preserved 
    
    #Project the data using an equidistant azimuthal projection centered at the centroid.
    Coords<- sp::SpatialPoints(coords = originTab[,c(match("makePlanarFunction__lon",names(originTab)),match("makePlanarFunction__lat",names(originTab)))], proj4string = sp::CRS(paste("+proj=longlat +datum=",datum, sep = ""))) #projects the long/lat data on the elipsoid described by datum. datum default is WGS84.
    planarCoords<-sp::spTransform(Coords, sp::CRS(paste("+proj=aeqd +lon_0=",cntr.lon," +lat_0=",cntr.lat, " +units=m", sep = ""))) #creates a spatial-class feature with points projected on a planar surface using an equidistant projection centered at the centroid of the data. The "units=m" argument indicates that the coordinate unit is meters
    planarCoords.frame <- as.data.frame(planarCoords)
    names(planarCoords.frame)<-c("planar.x", "planar.y")
    
    #Now we bind this new coordinate information to originTab
    bindlist<-list(originTab, planarCoords.frame)
    outputTab<- do.call("cbind", bindlist)
    outputTab$origin.lon <- cntr.lon
    outputTab$origin.lat <- cntr.lat
    outputTab$origin.distance <- centroid.dist
    
    #Here we remove the "makePlanarFunction__" columns.
    outputTab<-outputTab[,-c(match("makePlanarFunction__lon", names(outputTab)), match("makePlanarFunction__lat", names(outputTab)))]
    
    return(outputTab)
  }
  
  if(is.data.frame(x) == FALSE & is.list(x) == TRUE){ #1/15 added the "is.data.frame(x) == FALSE" argument because R apparently treats dataframes as lists.
    new.coords <- lapply(x, plane.generator, x.lon, x.lat, origin.lon, origin.lat, datum) 
  }else{ #if(is.list(x) == FALSE)
    new.coords<- plane.generator(x, x.lon, x.lat, origin.lon, origin.lat, datum)
  }
  return(new.coords)
}

repositionReferencePoint <- function(x = NULL, id = NULL, dateTime = NULL, point.x = NULL, point.y = NULL, direction = NULL, repositionAngle = 0, repositionDist = 1, immobThreshold = 0, parallel = FALSE, nCores = parallel::detectCores(), modelOrientation = 90){

  reposition.generator<-function(x, id, dateTime, point.x, point.y, direction, repositionAngle, repositionDist, immobThreshold, parallel, modelOrientation, nCores){
    euc=function(x) {
      point1 = x.cor=unlist(c(x[1],x[2]))
      point2 = x.cor=unlist(c(x[3],x[4]))
      euc.dis = raster::pointDistance(p1 = point1, p2 = point2, lonlat = FALSE)
      return(euc.dis)
    }
    translate<-function(x, y, eta, etaStar, theta, distV){
      #(2*etaStar) - (theta + eta) #This is the angle of the new vertex relative to a clockwise direction from a point etaStar degrees from empirical points given in x
      vertex.angle<- (360 - (etaStar - (theta + eta))) #This is the relative angle of the new vertex from the empirical points given in x
      #simplify this value now
      vertex.angle360s <- floor(vertex.angle/360) # determine how many times individuals turn in complete circles
      vertex.angle.simplified <- vertex.angle - (vertex.angle360s*360) #this reduces direction values to between 0 and 359 
      vertex.angle.simplified.rad<- vertex.angle.simplified / (180/pi) #convert back to radians
      
      newX<- distV*cos(vertex.angle.simplified.rad) + x #identify the x coordinate that lies distV units in the vertex.angle.simplified.rad direction from the empirical x
      newY<- distV*sin((vertex.angle.simplified.rad)) + y #identify the y coordinate that lies distV units in the vertex.angle.simplified.rad direction from the empirical y
      
      output<-data.frame(x.adjusted = newX, y.adjusted = newY)
      return(output)
    }
    immobAdjustment.point = function(x, locMatrix, immobVec){
      dur = 0
      standDurTest <- FALSE
      while (!standDurTest) { #This means when standDurTest == FALSE #This part of the function determines how long an individual has been immob.
        standDurTest <- immobVec[(x[1] - (1 + dur))] == 0
        standDurTest <- ifelse(is.na(standDurTest) == TRUE, TRUE, standDurTest) #This is for when x[1] -1 relates to the first observation for any individual (because those observations are NA)
        dur = (dur + 1)
      }
      standFrame = data.frame(replaceRow = x[1], replacePoint.x = locMatrix$x.adjusted[(x[1] - dur)], replacePoint.y = locMatrix$y.adjusted[(x[1] - dur)]) #if individuals are immob, their location at a given timestep will be the same as at the previous timestep.
      return(standFrame)
    }
    timeDifference = function(x){
      t1 = x[1]
      t2 = x[2]
      dt = as.integer(difftime(time1 = t2, time2 = t1, units = "secs"))
      return(dt)
    }

    if(length(x) == 0){ #This if statement allows users to input either a series of vectors (id, dateTime, point.x and point.y), a dataframe with columns named the same, or a combination of dataframe and vectors.
      x <- data.frame(id = id, x = point.x, y = point.y, dateTime = dateTime)
    }

    if(length(x) > 0){ #for some reason using an "else" statement would always result in a table with 0 records...

      if(length(id) > 0){
        if(length(id) == 1 && is.na(match(id[1], names(x))) == FALSE){ #added 1/14 to accompany the list-processing functionality. If x is a list, rather than id being a vector of length(nrow(x)), it may be necessary to designate the colname for intended "id" values (i.e., if the ids in different list entries are different)
          x$id <- x[,match(id, names(x))]
        }else{ #if length(id) > 1
          x$id = id
        }
      }
      if(length(point.x) > 0){
        if(length(point.x) == 1 && is.na(match(point.x[1], names(x))) == FALSE){ #added 1/14 to accompany the list-processing functionality. If x is a list, rather than point.x being a vector of length(nrow(x)), it may be necessary to designate the colname for intended "point.x" values (i.e., if the x-coordinate values in different list entries are different)
          x$x <- x[,match(point.x, names(x))]
        }else{ #if length(point.x) > 1
          x$x = point.x
        }
      }
      if(length(point.y) > 0){
        if(length(point.y) == 1 && is.na(match(point.y[1], names(x))) == FALSE){ #added 1/14 to accompany the list-processing functionality. If x is a list, rather than point.x being a vector of length(nrow(x)), it may be necessary to designate the colname for intended "point.x" values (i.e., if the x-coordinate values in different list entries are different)
          x$y <- x[,match(point.y, names(x))]
        }else{ #if length(point.y) > 1
          x$y = point.y
        }
      }
      if(length(dateTime) > 0){
        if(length(dateTime) == 1 && is.na(match(dateTime[1], names(x))) == FALSE){ #added 1/14 to accompany the list-processing functionality. If x is a list, rather than point.x being a vector of length(nrow(x)), it may be necessary to designate the colname for intended "point.x" values (i.e., if the x-coordinate values in different list entries are different)
          x$dateTime <- x[,match(dateTime, names(x))]
        }else{ #if length(dateTime) > 1
          x$dateTime = dateTime
        }
      }
    }
    
    x<-x[order(x$id, x$dateTime),] #data tables should already be ordered like this, but because this function assumes this ordering scheme, I wanted to ensure it was so.
    rownames(x) <- seq(1, nrow(x),1)

    distCoordinates = data.frame(x$x[1:(nrow(x) - 1)], x$y[1:(nrow(x) - 1)], x$x[2:nrow(x)], x$y[2:nrow(x)])
    if(parallel == TRUE){ #This calculates the new distance between adjusted xy coordinates. Reported distances are distances an individual at a given point must travel to reach the subsequent point. Because there is no previous point following the final observation in the dataset, the distance observation at RepositionMatrix[nrow(RepositionMatrix),] is always going to be NA
      cl<-parallel::makeCluster(nCores)
      dist = parallel::parApply(cl, distCoordinates,1,euc)
      dist = c(dist, NA) #to make dist the same length as nrow(x)
      parallel::stopCluster(cl)
    }else{
      dist = apply(distCoordinates,1,euc)
      dist = c(dist, NA) #to make dist the same length as nrow(x)
    }

    dx = c((distCoordinates[,3] - distCoordinates[,1]),NA) #calculate differences in x (x2 - x1) and put an NA at the end to ensure it is of equal length to the input data
    dy = c((distCoordinates[,4] - distCoordinates[,2]),NA) #calculate differences in y (y2 - y1) and put an NA at the end to ensure it is of equal length to the input data
    
    timesFrame = data.frame(x$dateTime[1:(nrow(x) - 1)], x$dateTime[2:nrow(x)])
    if(parallel == TRUE){
      cl<-parallel::makeCluster(nCores)
      dt = parallel::parApply(cl, timesFrame, 1, timeDifference)
      dt = c(dt, NA) #to make dt the same length as nrow(x)
      parallel::stopCluster(cl)
    }else{
      dt = apply(timesFrame, 1, timeDifference)
      dt = c(dt, NA) #to make dt the same length as nrow(x)
    }

    idVec = unique(x$id) ; idSeqVec = x$id; idVecForDtRemoval = idVec[-length(idVec)] #There's no need to remove the max point of the final id point b/c there's already an NA there.
    for(a in idVecForDtRemoval){ #This loop removes the dt value at points describing the last point in each individual's path
      dx[max(which(idSeqVec == a))] = NA
      dy[max(which(idSeqVec == a))] = NA
      dist[max(which(idSeqVec == a))] = NA
      dt[max(which(idSeqVec == a))] = NA
    }
    x$dx = dx
    x$dy = dy
    x$dist = dist
    x$dt = dt

    dataShift = data.frame(x = x$x, y = x$y, dx = c(NA,x$dx[1:(nrow(x) - 1)]), dy = c(NA,x$dy[1:(nrow(x) - 1)]), dist = c(NA,x$dist[1:(nrow(x) - 1)])) #This is necessary because of the way we calculated/listed these values above. These columns (dist, dx, and dt) refer to the changes a point must make to reach the subsequent point. However, later on in this function, we are not interested in future point alterations. Rather, we need to know how tracked individuals moved during the preceding time step to reach their current point (to determine directionality of movement) #Note that this code shifts values down, but remember that beacuse values are downshifted, the first observation for each id individual will be incorrect. Code below addresses this issue.
    for(b in idVec){ #This code replaces dist, dx, and dy values in the row when a new individual (id) is first observed with NAs to fix the problem noted above. #Note that this loop assumes that the data is sorted by id (i.e., a given id will not repeat in the dataset, after a new id has appeared)
      dataShift[min(which(idSeqVec == b)),] = NA
    }

    if(length(direction) > 0){ #the other x inputs are required, but direction is not
      if(length(direction) == 1 && is.na(match(direction[1], names(x))) == FALSE){ #added 1/14 to accompany the list-processing functionality. If x is a list, rather than point.x being a vector of length(nrow(x)), it may be necessary to designate the colname for intended "point.x" values (i.e., if the x-coordinate values in different list entries are different)
        eta <- x[,match(direction, names(x))]
      }else{ #if length(direction) > 1
        eta <- direction
      }
    }else{ #if length(direction) == 0
      eta <- atan2(dataShift$dy,dataShift$dx)*(180/pi) + 360 #calculate the relative angle of movements given point (x1,y1) lies on the axes' origin. Multiplying by 180/pi converts radians to degrees and adding 360 ensures positive values.
    }
    
    #simplify eta (i.e., make all observations fall between 0 and 359)
    eta360s <- floor(eta/360) # determine how many times individuals turn in complete circles
    eta.simplified <- eta - (eta360s*360) #this reduces direction values to between 0 and 359
    
    #translate the empirical coordinates to create the new ones
    newCoordinates <-translate(x = dataShift$x, y = dataShift$y, eta = eta.simplified, etaStar = modelOrientation, theta = repositionAngle, distV = repositionDist) #repositions the empirical point directly to the East (i.e., right) in a planar model oriented to 90-degrees (i.e., etaStar == 90). Forms the top-right corner of the polygon.
    
    RepositionMatrix <- data.frame(matrix(nrow = nrow(x), ncol = (18))) #One row for each observation, Columns listed below
    colnames(RepositionMatrix) <- c("id","x.original","y.original","dist.original", "dx.original", "dy.original","x.adjusted","y.adjusted", "dist.adjusted", "dx.adjusted", "dy.adjusted","movementDirection","repositionAngle","repositionDist","immob","immobThreshold", "dateTime","dt")
    RepositionMatrix$id = x$id
    RepositionMatrix$x.original = x$x
    RepositionMatrix$y.original = x$y
    RepositionMatrix$dist.original = x$dist
    RepositionMatrix$dx.original = x$dx
    RepositionMatrix$dy.original = x$dy
    RepositionMatrix$movementDirection = eta.simplified
    RepositionMatrix$repositionAngle = repositionAngle
    RepositionMatrix$repositionDist = repositionDist
    RepositionMatrix$immobThreshold = immobThreshold
    RepositionMatrix$dateTime = x$dateTime
    RepositionMatrix$dt = x$dt
    RepositionMatrix$x.adjusted = newCoordinates$x.adjusted
    RepositionMatrix$y.adjusted = newCoordinates$y.adjusted
    RepositionMatrix$immob = ifelse(dataShift$dist > immobThreshold, 0, 1) #if the distance individuals moved was less than / equal to the noted immobThreshold, individuals are said to be "immob," and their position will not change relative to their previous one. (i.e., you assume that any observed movement less than immobThreshold was due to errors or miniscule bodily movements (e.g., head shaking) that are not indicative of actual movement.)

    standlist = which(RepositionMatrix$immob == 1)

    if ((length(standlist) >= 1)){ #To save processing time and reduce chances of errors, this evaluation will not take place if there is only one observation.

      immobVec = RepositionMatrix$immob
      standlistFrame = data.frame(immob = standlist)

      if(parallel == TRUE){
        cl<-parallel::makeCluster(nCores)
        immobFrame = data.frame(data.table::rbindlist(parallel::parApply(cl, standlistFrame, 1, immobAdjustment.point, locMatrix = RepositionMatrix, immobVec)))
        parallel::stopCluster(cl)
      }else{
        immobFrame = data.frame(data.table::rbindlist(apply(standlistFrame, 1, immobAdjustment.point, locMatrix = RepositionMatrix, immobVec)))
      }
      if(nrow(immobFrame) > 0){
        RepositionMatrix[immobFrame$replaceRow,match("x.adjusted", colnames(RepositionMatrix))] = immobFrame$replacePoint.x
        RepositionMatrix[immobFrame$replaceRow,match("y.adjusted", colnames(RepositionMatrix))] = immobFrame$replacePoint.y
      }
    }

    newDistCoordinates = data.frame(RepositionMatrix$x.adjusted[1:(nrow(RepositionMatrix) - 1)], RepositionMatrix$y.adjusted[1:(nrow(RepositionMatrix) - 1)], RepositionMatrix$x.adjusted[2:nrow(RepositionMatrix)], RepositionMatrix$y.adjusted[2:nrow(RepositionMatrix)])

    if(parallel == TRUE){ #This calculates the new distance between adjusted xy coordinates. Reported distances are distances an individual at a given point must travel to reach the subsequent point. Because there is no previous point following the final observation in the dataset, the distance observation at RepositionMatrix[nrow(RepositionMatrix),] is always going to be NA
      cl<-parallel::makeCluster(nCores)
      newDist = parallel::parApply(cl, newDistCoordinates,1,euc); newDist = c(newDist, NA)
      parallel::stopCluster(cl)
    }else{
      newDist = apply(newDistCoordinates,1,euc); newDist = c(newDist, NA)
    }

    RepositionMatrix$dist.adjusted = newDist

    newdx = c((newDistCoordinates[,3] - newDistCoordinates[,1]),NA)
    newdy = c((newDistCoordinates[,4] - newDistCoordinates[,2]),NA)
    RepositionMatrix$dx.adjusted = newdx
    RepositionMatrix$dy.adjusted = newdy

    return(RepositionMatrix)
  }
  list.breaker<-function(x, y, id, dateTime, point.x, point.y, direction, repositionAngle, repositionDist, immobThreshold, parallel, modelOrientation, nCores){
    input<- data.frame(y[[unname(unlist(x[1]))]])
    reposition<-reposition.generator(input,id, dateTime, point.x, point.y, direction, repositionAngle, repositionDist, immobThreshold, parallel, modelOrientation, nCores)
    return(reposition)
  }

  if(is.data.frame(x) == FALSE & is.list(x) == TRUE){ #02/02/2019 added the "is.data.frame(x) == FALSE" argument because R apparently treats dataframes as lists.
    breakFrame<- data.frame(seq(1,length(x),1))
    list.rep <- apply(breakFrame, 1, list.breaker,y = x, id, dateTime, point.x, point.y, direction, repositionAngle, repositionDist, immobThreshold, parallel, modelOrientation, nCores) #in the vast majority of cases, parallelizing the subfunctions will result in faster processing than parallelizing the list processing here. As such, since parallelizing this list processing could cause numerous problems due to parallelized subfunctions, this is an apply rather than a parApply or lapply.

    return(list.rep)

  }else{ #if x is a dataFrame

    frame.rep<- reposition.generator(x, id, dateTime, point.x, point.y, direction, repositionAngle, repositionDist, immobThreshold, parallel, modelOrientation, nCores)

    return(frame.rep)
  }

}

summarizeContacts<- function(x, importBlocks = FALSE, avg = FALSE){
  
  distributeContacts1<- function(x,y, me){
    if(unname(unlist(x[1])) == me){
      spec.durations = 0
    }else{
      contact1 <- y[c(which(as.character(y$dyadMember1) == unname(unlist(x[1])))),]
      contact2 <- y[c(which(as.character(y$dyadMember2) == unname(unlist(x[1])))),]
      if((nrow(contact1) >= 1) & (nrow(contact2) >= 1)){
        contact.full <- data.frame(data.table::rbindlist(list(contact1,contact2)))
      }
      if((nrow(contact1) >= 1) & (nrow(contact2) == 0)){
        contact.full <- contact1
      }
      if((nrow(contact2) >= 1) & (nrow(contact1) == 0)){
        contact.full <- contact2
      }
      if((nrow(contact2) == 0) & (nrow(contact1) == 0)){
        contact.full <- contact1 #if neither contact1 or contact2 have any rows, contact.full won't have any rows either.
      }
      spec.durations <- ifelse(nrow(contact.full) >= 1, sum(contact.full$contactDuration),0)
    }
    return(spec.durations)
  }
  distributeContacts2<- function(x,y){
    contact.full <- y[c(which(y$area.id == unname(unlist(x[1])))),]
    spec.durations <- ifelse(nrow(contact.full) >= 1, sum(contact.full$contactDuration),0)
    return(spec.durations)
  }
  contSum <-function(x,y, indivSeq, areaSeq){
    me = (unname(unlist(x[1])))
    if(length(y$dyadMember1) > 0){ #This essentially determines if the input was created with dist.all or distToArea. If length(dyadMember1) >0, it was created with dist.all
      indivContact1 <- y[c(which(as.character(y$dyadMember1) == me)),] #had to make this as.character b/c "me" is a factor with levels that may be different than y$dyadMember1
      indivContact2 <- y[c(which(as.character(y$dyadMember2) == me)),] #had to make this as.character b/c "me" is a factor with levels that may be different than y$dyadMember2
    }else{
      indivContact1 <- y[c(which(as.character(y$indiv.id) == me)),] 
      indivContact2 <- matrix(nrow=0,ncol=0)
    }
    
    #Here identify the number of contact durations individuals had with others. How we do this is determined by the number of times individuals appear in y's dyadMember1 and dyadMember2 columns. Note that the only option if the function input originated from contactDur.area is (nrow(indivContact1) >= 1) & (nrow(indivContact2) == 0)
    if((nrow(indivContact1) >= 1) & (nrow(indivContact2) >= 1)){
      indivContact.full <- data.frame(data.table::rbindlist(list(indivContact1,indivContact2)))
      specIndivSeq = unique(c(as.character(indivContact.full$dyadMember1),as.character(indivContact.full$dyadMember2))) #had to add as.character call because contactDur functions now produce factor data. 02/05/2019
      specIndivSeq1 = specIndivSeq[-which(specIndivSeq == me)]
    }
    if((nrow(indivContact1) >= 1) & (nrow(indivContact2) == 0)){
      indivContact.full <- indivContact1
      if(length(y$dyadMember1) > 0){ #This essentially determines if the input was created with dist.all or distToArea. If length(dyadMember1) >0, it was created with dist.all
        specIndivSeq = unique(c(as.character(indivContact.full$dyadMember1),as.character(indivContact.full$dyadMember2))) #had to add as.character call because contactDur functions now produce factor data. 02/05/2019
        specIndivSeq1 = specIndivSeq[-which(specIndivSeq == me)]
      }else{
        specIndivSeq1 = unique(as.character(indivContact.full$area.id)) #had to add as.character call because contactDur functions now produce factor data. 02/05/2019
      }
    }
    if((nrow(indivContact2) >= 1) & (nrow(indivContact1) == 0)){
      indivContact.full <- indivContact2
      specIndivSeq = unique(c(as.character(indivContact.full$dyadMember1),as.character(indivContact.full$dyadMember2))) #had to add as.character call because contactDur functions now produce factor data. 02/05/2019
      specIndivSeq1 = specIndivSeq[-which(specIndivSeq == me)]
    }
    if((nrow(indivContact2) == 0) & (nrow(indivContact1) == 0)){
      indivContact.full <- indivContact1 #if neither indivContact1 or indivContact2 have any rows, indivContact.full won't have any rows either.
      specIndivSeq1 = 0
    }
    if(length(y$dyadMember1) > 0){ #This essentially determines if the input was created with dist.all or distToArea. If length(dyadMember1) >0, it was created with dist.all
      if(nrow(indivContact.full) > 1){
        indivSeqFrame1 <-data.frame(indivSeq)
        contactSum<-apply(indivSeqFrame1, 1, distributeContacts1, indivContact.full, me)
        sumTable <- data.frame(matrix(ncol = (3+length(indivSeq)), nrow = 1))
        colnames(sumTable) <- c("id","totalDegree","totalContactDurations", paste("contactDuration_Indiv",indivSeq, sep = ""))
        sumTable$id = me
        sumTable$totalDegree <- length(specIndivSeq1)
        sumTable$totalContactDurations = sum(indivContact.full$contactDuration)
        sumTable[1,4:ncol(sumTable)] <- contactSum
        sumTable[,match(paste("contactDuration_Indiv",me, sep = ""), names(sumTable))] = NA
      }else{ #if nrow !>0
        if(nrow(indivContact.full) == 1){
          sumTable <- data.frame(matrix(ncol = (3+length(indivSeq)), nrow = 1))
          colnames(sumTable) <- c("id","totalDegree","totalContactDurations", paste("contactDuration_Indiv",indivSeq, sep = ""))
          sumTable$id = me
          sumTable$totalDegree <- 1
          sumTable$totalContactDurations = indivContact.full$contactDuration
          sumTable[1,4:ncol(sumTable)] <- 0
          sumTable[,match(paste("contactDuration_Indiv",specIndivSeq1, sep = ""), names(sumTable))] = indivContact.full$contactDuration
          sumTable[,match(paste("contactDuration_Indiv",me, sep = ""), names(sumTable))] = NA
        }
        if(nrow(indivContact.full) == 0){
          sumTable <- data.frame(matrix(ncol = (3+length(indivSeq)), nrow = 1))
          colnames(sumTable) <- c("id","totalDegree","totalContactDurations", paste("contactDuration_Indiv",indivSeq, sep = ""))
          sumTable$id = me
          sumTable[1,2:ncol(sumTable)] <- 0
          sumTable[,match(paste("contactDuration_Indiv",me, sep = ""), names(sumTable))] = NA
        }
      }
    }else{ # length(y$dyadMember1) == 0
      if(nrow(indivContact.full) > 1){
        areaSeqFrame <- data.frame(areaSeq)
        contactSum<-apply(areaSeqFrame, 1, distributeContacts2, indivContact.full)
        sumTable <- data.frame(matrix(ncol = (3+length(areaSeq)), nrow = 1))
        colnames(sumTable) <- c("id","totalDegree","totalContactDurations", paste("contactDuration_Area_",areaSeq, sep = ""))
        sumTable$id = me
        sumTable$totalDegree <- length(specIndivSeq1)
        sumTable$totalContactDurations = sum(indivContact.full$contactDuration)
        sumTable[1,4:ncol(sumTable)] <- contactSum
      }else{ #if nrow !>1
        if(nrow(indivContact.full) == 1){
          areaVec <- unique(y$area.id)
          sumTable <- data.frame(matrix(ncol = (3+length(areaSeq)), nrow = 1))
          colnames(sumTable) <- c("id","totalDegree","totalContactDurations", paste("contactDuration_Area_",areaSeq, sep = ""))
          sumTable$id = me
          sumTable$totalDegree <- 1
          sumTable$totalContactDurations = indivContact.full$contactDuration
          sumTable[1,4:ncol(sumTable)] <- 0
          sumTable[,match(paste("contactDuration_Area_",areaVec, sep = ""), names(sumTable))] = indivContact.full$contactDuration
        }
        if(nrow(indivContact.full) == 0){
          sumTable <- data.frame(matrix(ncol = (3+length(areaSeq)), nrow = 1))
          colnames(sumTable) <- c("id","totalDegree","totalContactDurations", paste("contactDuration_Area_",areaSeq, sep = ""))
          sumTable$id = me
          sumTable[1,2:ncol(sumTable)] <- 0
        }
      }			
    }
    return(sumTable)
  }
  blockSum <-function(x,y, indivSeq, areaSeq){
    blockDurFrame<-y[which(y$block == unname(unlist(x[1]))),]
    indivSeqFrame <- data.frame(indivSeq)
    summary.contacts<-apply(indivSeqFrame, 1, contSum, blockDurFrame, indivSeq, areaSeq)
    indivSum.full<- data.frame(data.table::rbindlist(summary.contacts))
    indivSum.full$block <- unname(unlist(x[1]))
    
    #added 02/05/2019 - to maintain this new information created in the newest version of the contactDur functions.
    indivSum.full$block.start <- unique(lubridate::as_datetime(blockDurFrame$block.start)) # updated 06/02/2019 - converted the factor data to POSIXct format in order to avoid a "length is too large for hashing" error.
    indivSum.full$block.end <- unique(lubridate::as_datetime(blockDurFrame$block.end)) # updated 06/02/2019 - converted the factor data to POSIXct format in order to avoid a "length is too large for hashing" error.
    indivSum.full$numBlocks <- unique(blockDurFrame$numBlocks)
    return(indivSum.full)
  }
  summaryAgg.block<-function(x,y){ #calculates the mean contacts from multiple summarizeContacts outputs (i.e., only applicable if avg == TRUE)
    sumTable<-y[which(y$id == unname(unlist(x[1])) & y$block == unname(unlist(x[2]))),]
    blockStart<- unique(lubridate::as_datetime(sumTable$block.start)) #added 02/05/2019 - had to keep track of this new information ; updated 06/02/2019 - converted the factor data to POSIXct format in order to avoid a "length is too large for hashing" error.
    blockEnd<- unique(lubridate::as_datetime(sumTable$block.end)) #added 02/05/2019 - had to keep track of this new information ;  updated 06/02/2019 - converted the factor data to POSIXct format in order to avoid a "length is too large for hashing" error.
    blockNum<- unique(sumTable$numBlocks) #added 02/05/2019 - had to keep track of this new information
    sumTable.redac<-sumTable[,-c(match("id", names(sumTable)),match("block", names(sumTable)), match("block.start", names(sumTable)), match("block.end", names(sumTable)), match("numBlocks", names(sumTable)))]  #Remove the columns that cannot/shoud not be averaged.
    contact.mean <- apply(sumTable.redac,2,mean, na.rm = TRUE)
    output = sumTable[1,]
    output[1,match("id", names(sumTable))] = unname(unlist(x[1])) #add this information back into the table
    output[1,match("block", names(sumTable))] = unname(unlist(x[2])) #add this information back into the table
    output[1,match("block.start", names(sumTable))] = blockStart #add this information back into the table
    output[1,match("block.end", names(sumTable))] = blockEnd #add this information back into the table
    output[1,match("numBlocks", names(sumTable))] = blockNum #add this information back into the table
    output[1,match(names(sumTable.redac), names(output))] = contact.mean
    return(output)
  }
  summaryAgg.NoBlock<-function(x,y){
    sumTable<-y[which(y$id == unname(unlist(x[1]))),]
    sumTable.redac<-sumTable[,-match("id", names(sumTable))] #Remove the columns that cannot/shoud not be averaged.
    contact.mean <- apply(sumTable.redac,2,mean, na.rm = TRUE)
    output = sumTable[1,]
    output[1,match("id", names(sumTable))] = unname(unlist(x[1])) #add this information back into the table
    output[1,match(names(sumTable.redac), names(output))] = contact.mean
    return(output)
  }
  summary.generator<-function(x, importBlocks){
    
    if(importBlocks == TRUE){
      
      if(length(x$dyadMember1) > 0){ #This essentially determines if the input was created with dist.all or distToArea. If length(dyadMember1) >0, it was created with dist.all
        x<-x[order(x$block,x$dyadMember1,x$dyadMember2),]
        indivVec <- c(as.character(x[,match("dyadMember1", names(x))]), as.character(x[,match("dyadMember2", names(x))]))
        areaSeq = NULL
      }else{
        x<-x[order(x$block,x$indiv.id),]
        indivVec <- x[,match("indiv.id", names(x))]
        areaVec <- x[,match("area.id", names(x))]
        areaVec <- areaVec[order(areaVec)] #forces the data type to become character so that there will be no issues with apply functions later.
        areaSeq<-as.character(unique(areaVec))
      }
      indivSeq <- unique(indivVec)
      indivSeq<-indivSeq[order(indivSeq)]
      indivSeq<-as.character(indivSeq) #forces the data type to become character so that there will be no issues with apply functions later.
      blockVecFrame <- data.frame(unique(as.character(x$block)))
      summary.block <- apply(blockVecFrame, 1, blockSum, x, indivSeq, areaSeq) #according to Dan, this apply function is faster than parApply, so I've removed the parApply option 1/17
      summaryTable<- data.frame(data.table::rbindlist(summary.block))
      summaryTable<-summaryTable[order(as.numeric(as.character(summaryTable$block)),summaryTable$id),]
      
    }else{ #importBlocks == FALSE
      if(length(x$dyadMember1) > 0){ #This essentially determines if the input was created with dist.all or distToArea. If length(dyadMember1) >0, it was created with dist.all
        x<-x[order(x$dyadMember1,x$dyadMember2),]
        indivVec <- c(as.character(x[,match("dyadMember1", names(x))]), as.character(x[,match("dyadMember2", names(x))])) #as.character forces the data type to become character so that there will be no issues with apply functions later.
        areaSeq = NULL
      }else{
        x<-x[order(x$indiv.id),]
        indivVec <- x[,match("indiv.id", names(x))]
        areaVec <- x[,match("area.id", names(x))]
        areaVec <- areaVec[order(areaVec)] #forces the data type to become character so that there will be no issues with apply functions later.
        areaSeq<-as.character(unique(areaVec))
      }
      indivSeq <- unique(indivVec)
      indivSeq<-indivSeq[order(indivSeq)]
      indivSeq<-as.character(indivSeq) #forces the data type to become character so that there will be no issues with apply functions later.
      indivSeqFrame <- data.frame(indivSeq)
      summary.contacts <- apply(indivSeqFrame, 1, contSum, x, indivSeq, areaSeq) #according to Dan, this apply function is faster than parApply, so I've removed the parApply option 1/17
      summaryTable<- data.frame(data.table::rbindlist(summary.contacts))
      summaryTable<-summaryTable[order(summaryTable$id),]
    }
    return(summaryTable)
  }
  
  if(is.data.frame(x) == FALSE & is.list(x) == TRUE){
    summaryList<-lapply(x, summary.generator, importBlocks) #changed to lapply 02/02/2019
    
    if(avg == TRUE){
      full.summary<- data.frame(data.table::rbindlist(summaryList, fill = TRUE)) #Now we need to average the number of contacts by id and block
      idSeq<-unique(full.summary$id)
      if(importBlocks == TRUE){
        blockSeq<-unique(full.summary$block)
        aggTab<- expand.grid(as.character(idSeq),as.character(blockSeq))
        sumTab <- apply(aggTab, 1, summaryAgg.block, y = full.summary)
      }else{ #if importBlocks == FALSE
        aggTab<-data.frame(idSeq)
        sumTab <- apply(aggTab, 1, summaryAgg.NoBlock, y = full.summary)
      }
      sumTab.agg <- data.frame(data.table::rbindlist(sumTab))
      summary.output<-list(sumTab.agg, summaryList)
      names(summary.output)<-c("avg.","contactSummaries.")
    }else{ #if avg == FALSE
      summary.output<- summaryList
    }
  }else{ #if x is NOT a list
    summary.output <- summary.generator(x, importBlocks)
  }
  return(summary.output)
}

tempAggregate <- function(x = NULL, id = NULL, point.x = NULL, point.y = NULL, dateTime = NULL, secondAgg = 10, extrapolate.left = FALSE, extrapolate.right = FALSE, resolutionLevel = "full", parallel = FALSE, nCores = parallel::detectCores(), na.rm = TRUE, smooth.type = 1) { #removed totalSecond = NULL argument on 01102019

  Agg.generator<-function(x, id, point.x, point.y, dateTime, secondAgg, extrapolate.left, extrapolate.right, resolutionLevel, parallel, na.rm, smooth.type, nCores){
    if(length(x) == 0){ #This if statement allows users to input either a series of vectors (id, dateTime, point.x and point.y), a dataframe with columns named the same, or a combination of dataframe and vectors. No matter the input format, a table called "originTab" will be created.
      originTab = data.frame(id = id, x = point.x, y = point.y, dateTime = dateTime)
    }

    if(length(x) > 0){ #for some reason using an "else" statement would always result in an originTab table with 0 records...
      if(length(id) > 0){
        if(length(id) == 1 && is.na(match(id[1], names(x))) == FALSE){ #added 1/14 to accompany the list-processing functionality. If x is a list, rather than id being a vector of length(nrow(x)), it may be necessary to designate the colname for intended "id" values (i.e., if the ids in different list entries are different)
          x$id <- x[,match(id, names(x))]
        }else{ #if length(id) > 1
          x$id = id
        }
      }
      idVec1 <- x$id

      if(length(point.x) > 0){
        if(length(point.x) == 1 && is.na(match(point.x[1], names(x))) == FALSE){ #added 1/14 to accompany the list-processing functionality. If x is a list, rather than point.x being a vector of length(nrow(x)), it may be necessary to designate the colname for intended "point.x" values (i.e., if the x-coordinate values in different list entries are different)
          x$x <- x[,match(point.x, names(x))]
        }else{ #if length(point.x) > 1
          x$x = point.x
        }
      }
      if(length(point.y) > 0){
        if(length(point.y) == 1 && is.na(match(point.y[1], names(x))) == FALSE){ #added 1/14 to accompany the list-processing functionality. If x is a list, rather than point.x being a vector of length(nrow(x)), it may be necessary to designate the colname for intended "point.x" values (i.e., if the x-coordinate values in different list entries are different)
          x$y <- x[,match(point.y, names(x))]
        }else{ #if length(point.y) > 1
          x$y = point.y
        }
      }
      xyFrame1<- data.frame(x = x$x, y = x$y)

      if(length(dateTime) > 0){

        if(length(dateTime) == 1 && is.na(match(dateTime[1], names(x))) == FALSE){ #added 1/14 to accompany the list-processing functionality. If x is a list, rather than point.x being a vector of length(nrow(x)), it may be necessary to designate the colname for intended "point.x" values (i.e., if the x-coordinate values in different list entries are different)
          x$dateTime <- x[,match(dateTime, names(x))]
        }else{ #if length(dateTime) > 1
          x$dateTime = dateTime
        }
      }
      dateTimeVec<-x$dateTime
      bindlist1<-list(idVec1, xyFrame1, dateTimeVec)
      originTab <- do.call("cbind", bindlist1)
      names(originTab)[c(1,ncol(originTab))]<-c("id", "dateTime")
    }
    originTab$date = lubridate::date(x$dateTime)

    ###The following lines creating the totalSecond column in originTab (derived from datetime.append) were added to version 01102019 to remove the need for including the dayID and  totalSecond columns initially, and to fix there error where the total seconds at breakpoints (n) exceeds the number of seconds in the dataset (coord.tmp) (Note: the specific error produced was "Error in coord.tmp[n, 1] : subscript out of bounds")
    originTab<-originTab[order(originTab$dateTime),] #Just in case the data wasn't already ordered in this way.
    timevec <- originTab$dateTime

    daySecondVec = lubridate::hour(timevec) * 3600 + lubridate::minute(timevec) * 60 + lubridate::second(timevec) #This calculates a day-second
    dates = unique(originTab$date)
    dayIDVec = NULL
    dayIDseq = seq(1,(length(dates)),1)
    for(b in dayIDseq){
      dayID = rep(b,length(which(originTab$date == dates[which(dayIDseq == b)])))
      dayIDVec = c(dayIDVec, dayID)
    }

    originTab$totalSecond <- ((dayIDVec - min(dayIDVec))*86400) + daySecondVec + 1 #This calculates the total second (the cumulative second across the span of the study's timeframe) # We add the "+ 1" because lubridate::second goes from 0-59, but for our purposes, we need 1-60 b/c these these seconds will relate to rownumbers (n) later on, and cannot take a 0 value.
    leftExtrap = extrapolate.left
    rightExtrap = extrapolate.right
    
    if(resolutionLevel == "r" || resolutionLevel == "re" || resolutionLevel == "red" || resolutionLevel == "redu" || resolutionLevel == "reduc" || resolutionLevel == "reduce" || resolutionLevel == "REDUCED" || resolutionLevel == "R" || resolutionLevel == "RE" || resolutionLevel == "RED" || resolutionLevel == "REDU" || resolutionLevel == "REDUC" || resolutionLevel == "REDUCE"){ #if users input anything into the resolutionLevel argument that even resembles "reduced," the function will interpret that as what they were intending. Any other value will result in the function keeping resolutionLevel as "full."
      resolutionLevel = "reduced"
    }

    Processing_and_Aggregation_Procedures<-function(brk.point, originTab, extrapolate.left = leftExtrap, extrapolate.right = rightExtrap, resolutionLevel, smooth.type, secondAgg){

      Nseconds.aggregate=function(coord, secondAgg) {
        m=secondAgg
        tmp1<-coord[,1]
        tmp2<-coord[,2]
        tmp1.mx<-matrix(tmp1,nrow=m) # aggregate to m seconds
        tmp2.mx<-matrix(tmp2,nrow=m)
        tmp1.mmin<-apply(tmp1.mx,2,mean,na.rm = TRUE)
        tmp2.mmin<-apply(tmp2.mx,2,mean,na.rm = TRUE)
        tmp.mmin<-cbind(tmp1.mmin, tmp2.mmin)
        return(tmp.mmin)
      }

      coord.tmp<-matrix(rep(0,length(unique(lubridate::date(originTab$dateTime)))*24*60*60*2),ncol=2)

      data.one=originTab[c(brk.point[1]:brk.point[2]),]
      data.len=nrow(data.one)
      xcol<-match("x", names(data.one))
      ycol<-match("y", names(data.one))

      tmp=as.numeric(data.one[1,c(xcol,ycol)])

      n=data.one[1,match("totalSecond", names(data.one))] # get current position at 1st data point (previous point)

      if(extrapolate.left == TRUE){ #This section extrapolates the left tails of individuals' paths by filling in the missing time between the first recorded second and the first second of the day. It assumes that the individual starts the first second of the day at the same place it spent the first recorded second.
        coord.tmp[1:n,1]=tmp[1]
        coord.tmp[1:n,2]=tmp[2]

      }else{ #if extrapolate.left == FALSE

        if(n > 1){ #Note that n cannot be smaller than "1," as "totalSecond" calculated above cannot be smaller than 1.
          coord.tmp[1:(n-1),1]=NA
          coord.tmp[1:(n-1),2]=NA
        }
        coord.tmp[n,1]=tmp[1] #This is the timepoint where individuals first appear in the dataset
        coord.tmp[n,2]=tmp[2]
      }

      #Interpolate missing values: The point of the code below is to fill in any missing values (either due to a lack of data transmition or faulty prior interpolation). This code works by setting n initially to the first value of totalSecond's column of data.one. Using a loop, it sets the first value of n.current to the ith row(starting at 2) of "totalSecond". A temporal object "tmp" pulls the xy coordinates from the the ith row of data.one. Then, it sets the xy coordinates of coord.tmp, starting at n + 1 position to the n.current position to values of tmp. This works because n moves up by 1 second, while n.current(and data.len) moves at whatever interval spacing the data is in in data.one (in seconds). It inches along, filling in the slots small or large until it reaches the last data point.

      if(data.len > 1){
        for (i in 2:data.len) { #this grabs the second position 1:length of the subset; thats because it moves from the first second to last on in set looking for holes
          n.current=data.one[i,match("totalSecond", names(data.one))] #this grabs the next second from the subset
          if(smooth.type == 1){ #forwards smoothing
            if((n.current - n) > secondAgg & resolutionLevel == "reduced"){ #So if there are many secondAgg or greater seconds with no data, and resolutionLevel is set to "reduced," the function will set these coordinates to NA
              tmp1 = c(NA,NA)
            }else{ #if there  are fewer than secondAgg with no data, or resolutionLevel is "full," then the points will be smoothed normally.
              tmp1=as.numeric(data.one[(i-1),xcol:ycol]) #this pulls the value from the preceding second to tmp1
            }
            tmp2=as.numeric(data.one[i,xcol:ycol]) #this pulls the value from the current second to tmp2; #Because tmp2 represents a known data point, it would not be changed to NA
            if((n.current - n) > 1){ #This is needed here, because if the difference between n.current and n == 1, there is nothing to smooth (smoothing forward in these cases would overwrite actually-observed xy values)
              coord.tmp[(n+1):(n.current - 1),1]=tmp1[1] #this takes the value of tmp, and assigns it to all the slots beween n and n.current -1
              coord.tmp[(n+1):(n.current - 1),2]=tmp1[2]
            }
            coord.tmp[n.current,1]=tmp2[1] #this takes the value of tmp, and assigns it to all the n.current slot
            coord.tmp[n.current,2]=tmp2[2]
          }
          if(smooth.type == 2){ #backwards smoothing
            tmp=as.numeric(data.one[i,xcol:ycol]) #this pulls the value from that second to tmp
            if((n.current - n) > secondAgg & resolutionLevel == "reduced"){ #So if there are many secondAgg or greater seconds with no data, and resolutionLevel is set to "reduced," the function will set these coordinates to NA
              coord.tmp[(n+1):(n.current -1),1]=NA #this fills all the slots beween n and n.current with NAs
              coord.tmp[(n+1):(n.current -1),2]=NA
              coord.tmp[n.current,1]=tmp[1] #this takes the value of tmp, and assigns it to the n.current slot (because n.current will always be a known point.)
              coord.tmp[n.current,2]=tmp[2]
            }else{ #if there  are fewer than secondAgg with no data, or resolutionLevel is "full," then the points will be smoothed normally.
              coord.tmp[(n+1):n.current,1]=tmp[1] #this takes the value of tmp, and assigns it to all the slots beween n and n.current
              coord.tmp[(n+1):n.current,2]=tmp[2]
              }

          }
          n=n.current # assign n with most current position
        }
      }

      if(nrow(coord.tmp) > max(data.one$totalSecond)){ #This step will only proceed if there are empty spaces at the end of coord.tmp (i.e., the last rownumber does not exceed the maximum potential number of second in the dataset)
        if(extrapolate.right == TRUE){#Extrapolate Right Tail: this simply fills in the rest of the values using the location of the last datavalue
          tmp=as.numeric(data.one[length(data.one[,xcol]), c(xcol,ycol)])
          coord.tmp[(n+1):nrow(coord.tmp),1]=tmp[1]
          coord.tmp[(n+1):nrow(coord.tmp),2]=tmp[2]
          
          #Added 05/21/2019. For some reason, there was a bug that prevented the last row of coord.tmp from taking new values using the code above.... I'm not quite sure why that is, but to fix it, I've added the code below -tsf.
          coord.tmp[nrow(coord.tmp),1] <- tmp[1]
          coord.tmp[nrow(coord.tmp),2] <- tmp[2]

        }else{ #if extrapolate.right == FALSE

          coord.tmp[(n+1):nrow(coord.tmp),1]=NA #This reports NAs following the last instance of observed movement
          coord.tmp[(n+1):nrow(coord.tmp),2]=NA

          #Added 05/21/2019. For some reason, there was a bug that prevented the last row of coord.tmp from taking new values using the code above.... I'm not quite sure why that is, but to fix it, I've added the code below -tsf.
          coord.tmp[nrow(coord.tmp),1] <- NA
          coord.tmp[nrow(coord.tmp),2] <- NA
          
        }
      }

      loc.aggregate = Nseconds.aggregate(coord.tmp, brk.point[4])
      return(loc.aggregate)
    }

    originTab<-originTab[order(originTab$id, originTab$dateTime),] #This sorts the dataset by individuals' IDs and timestep
    rownames(originTab) <-seq(1,nrow(originTab),1) #This is necessary for the brk.points to be accurate.

    locmatrix <- NULL
    start.brk <- NULL
    locTable <- NULL
    dateSeq <- unique(originTab$date)
    indivSeq <- unique(originTab$id)

    for(i in indivSeq){ #This loop determines the rows in the dataset where each individual's path begins.
      start.brk = c(start.brk, min(which(originTab$id == i)))
    }

    if(length(start.brk) > 1){end.brk=c(start.brk[2:length(indivSeq)]-1, nrow(originTab))}
    if(length(start.brk) == 1){end.brk=nrow(originTab)}
    brk.point<-cbind(start.brk,end.brk,seq(1, length(end.brk),1), secondAgg) #these two vectors offset beginning and endpoints for obsercations from different individuals.

    if (parallel == TRUE){
      cl<-parallel::makeCluster(nCores)
      locmatrix<-parallel::parApply(cl, brk.point, 1, Processing_and_Aggregation_Procedures, originTab, leftExtrap, rightExtrap, resolutionLevel, smooth.type, secondAgg) ##Note, this procedure produces a table that in which the first half is the x axis, and the second is the y axis. You have to merge (see code below)
      parallel::stopCluster(cl)
    }else{locmatrix<-apply(brk.point, 1, Processing_and_Aggregation_Procedures, originTab, leftExtrap, rightExtrap, resolutionLevel, smooth.type, secondAgg)}

    #The code below breaks the table into the x and y coordinates that we'd expect here.
    for (m in 1:length(indivSeq)){
      xvec<-locmatrix[1:(length(locmatrix[,1])/2),m]
      yvec<-locmatrix[((length(locmatrix[,1])/2)+1):length(locmatrix[,1]),m]
      id1 = rep(indivSeq[m],length(xvec))

      datesAgg = NULL

      for(n in 1:length(dateSeq)){
        date = data.frame(date = rep(dateSeq[n],(nrow(locmatrix)/2)/length(dateSeq)))
        datesAgg = data.frame(data.table::rbindlist(list(datesAgg,date)))

      }
      tempTable = data.frame(id = id1, x = xvec, y = yvec, date = datesAgg)
      tempTable1 = NULL

      for(o in 1:length(dateSeq)){
        datesub = subset(tempTable, date == unique(tempTable$date)[o])
        datesub$year = lubridate::year(datesub$date)
        datesub$month = lubridate::month(datesub$date)
        datesub$day = lubridate::day(datesub$date)
        rownames(datesub) = seq(1,nrow(datesub),1)
        datesub$UID = as.numeric(rownames(datesub))

        H = floor((datesub$UID - 1)/(60*(60/secondAgg)))
        M = floor((datesub$UID - 1)/(60/secondAgg)) - (H*60)
        S = round((datesub$UID/(60/secondAgg) - floor(datesub$UID/(60/secondAgg)))*60)
        S = c(0,S[1:(length(S) - 1)]) #I can't seem to get a zero-second starting point without this step
        Hour = ifelse(H < 10, paste(0,H, sep = ""), H)
        Minute = ifelse(M < 10, paste(0,M, sep = ""), M)
        Second = ifelse(S < 10, paste(0,S, sep = ""), S)

        datesub$time = paste(Hour,":", Minute, ":", Second, sep ="")
        date.time = paste(datesub[,match("date",names(datesub))], datesub[,match("time",names(datesub))], sep = " ")
        timevec = lubridate::ymd_hms(date.time)
        datesub$dateTime = timevec
        datesub$hour = H
        datesub$minute = M
        datesub$second = S

        tempTable1 = data.frame(data.table::rbindlist(list(tempTable1,datesub)))
      }
      locTable = data.frame(data.table::rbindlist(list(locTable,tempTable1)))
    }

    locTable <- locTable[,-match("UID",names(datesub))] #removes the UID column to save space

    id.finder<-function(id, idSeq.subset, data.sub){
      if(isTRUE(id%in%idSeq.subset) == FALSE){ #This looks to see if individuals present over the course of the dataset were present in a given time frame (i.e., had at least one recorded location).
        removeVec <- which(data.sub$id == id)
        return(removeVec)
      }
    }

    if(resolutionLevel == "reduced"){ #if resolutionLevel is "reduced," there may be NaN values in the dataset (if secondAgg timeblock consisting only of NAs was averaged in the Nseconds.Aggregate function). For later processing, we want them to be NAs
      NaNVec<-which(is.nan(locTable$x) == TRUE)
      if(length(NaNVec)> 0){
        locTable$x[NaNVec] <-NA
      }
      
    }
    
    if(na.rm == TRUE){
      navec <- which(is.na(locTable$x) == TRUE)
      if (length(navec) >= 1){
        locTable <- locTable[-navec,] #removes all observations related to specific individuals individual where an NA location was reported (i.e., where the function determined they were absent from the data at a specific resolution).
      }
    }

    locTable<-locTable[order(locTable$id, locTable$dateTime),]
    rownames(locTable)<-seq(1,nrow(locTable),1)

    locTable <- locTable[,-c(match("date",names(locTable)), match("year",names(locTable)), match("month",names(locTable)), match("day",names(locTable)), match("time",names(locTable)), match("hour",names(locTable)), match("minute",names(locTable)), match("second",names(locTable)))] #removes all the strictly unnecessary columns to reduce file size. All these columns can be later derrived again from the dateTime column.

    if(length(id) == 1 && is.na(match(id[1], names(x))) == FALSE){ #if id is representative of a column name, this maintains that column name in the output file
      names(locTable)[match("id",names(locTable))] <- id
    }
    if(length(point.x) == 1 && is.na(match(point.x[1], names(x))) == FALSE){ #if point.x is representative of a column name, this maintains that column name in the output file
      names(locTable)[match("x",names(locTable))] <- point.x
    }
    if(length(point.y) == 1 && is.na(match(point.y[1], names(x))) == FALSE){ #if point.y is representative of a column name, this maintains that column name in the output file
      names(locTable)[match("y",names(locTable))] <- point.y
    }
    if(length(dateTime) == 1 && is.na(match(dateTime[1], names(x))) == FALSE){ #if dateTime is representative of a column name, this maintains that column name in the output file
      names(locTable)[match("dateTime",names(locTable))] <- dateTime
    }

    return(locTable)
  }
  list.breaker<-function(x,y,id, point.x, point.y, dateTime, secondAgg, extrapolate.left, extrapolate.right, resolutionLevel, parallel, na.rm, smooth.type, nCores){
    input<- data.frame(y[[unname(unlist(x[1]))]])
    tempAgg<-Agg.generator(input, id, point.x, point.y, dateTime, secondAgg, extrapolate.left, extrapolate.right, resolutionLevel, parallel, na.rm, smooth.type, nCores)
    return(tempAgg)
  }

  if(is.data.frame(x) == FALSE & is.list(x) == TRUE){ #02/02/2019 added the "is.data.frame(x) == FALSE" argument because R apparently treats dataframes as lists.
    breakFrame<- data.frame(seq(1,length(x),1))
    list.Agg <- apply(breakFrame, 1, list.breaker,y = x,id, point.x, point.y, dateTime, secondAgg, extrapolate.left, extrapolate.right, resolutionLevel, parallel, na.rm, smooth.type, nCores) #in the vast majority of cases, parallelizing the subfunctions will result in faster processing than parallelizing the list processing here. As such, since parallelizing this list processing could cause numerous problems due to parallelized subfunctions, this is an apply rather than a parApply or lapply.
    return(list.Agg)

  }else{ #if x is a dataFrame
    frame.Agg<- Agg.generator(x, id, point.x, point.y, dateTime, secondAgg, extrapolate.left, extrapolate.right, resolutionLevel, parallel, na.rm, smooth.type, nCores)
    return(frame.Agg)
  }

}

```
## Load the baboons data set 

This data set was first published by: 

Strandburg-Peshkin, A., Farine, D.R., Couzin, I.D., and Crofoot, M.C. 2015. Shared decision-making drives collective movement in wild baboons. Science 348:1358-1361.https://doi.org/10.1126/science.aaa5099.

And can be found in in the Movebank Data Repository (citation below). 

Crofoot, M.C., Kays, R.W., and Wikelski, M. 2015. Data from: Shared decision-making drives collective movement in wild baboons. Movebank Data Repository. https://doi.org/10.5441/001/1.kn0816jn.


```{r data}
#load the baboons data set
baboons <- readr::read_csv("Collective movement in wild baboons (data from Strandburg-Peshkin et al. 2015).csv")

colnames(baboons) #see that there are hyphens in some of the colnames here. We need to fix that before we move on or R will always assume we're trying to use the minus symbol when refering to specific columns.

colnames(baboons)<-c("timestamp", "location.long", "location.lat", "individual.local.identifier")

```

##Process data

Here we use the functions above to generate polygon vertices (i.e., {V(it)}) from each point in the  data set (i.e., loc(it)). Keep in mind that we're dealing with a very large data set, so expect many of the processing steps to take awhile to run. To that end, please note that throughout this script, we remove objects from the environment as they become unneeded to minimize the amount of RAM dedicated to holding objects.

First we remove the first and last days in the data set to minimize handling-altered data inclusion (i.e., inclusion of data that were affected in some way by baboon-handling/tagging procedures).

Then, we remove hours 3 and 14 UTC from each day in the data set. This is because tracking devices were set to record locations ar 1 Hz frequencies during daylight hours, and it appears that during hours 3 and 14 in our 12-day data set (i.e., the first and last hours during which devices were active each day) the number of individuals observed each second were highly variable. Presumably, this is because devices are powering on/off at different rates. 

So, this means that we end up with a data set containing 12 10-hour sampling periods.

```{r remove first&last days}

baboons$date<- lubridate::date(baboons$timestamp)
baboons$hour<- lubridate::hour(baboons$timestamp)

remove.dates<- unique(baboons$date)[c(1,length(unique(baboons$date)))] #the two dates (i.e., "2012-08-01" & "2012-08-14") that will be removed from the data set.

baboons.reduced <- droplevels(baboons[which(baboons$date%in%remove.dates == FALSE),]) #reduce the data set

remove.hours<-unique(baboons.reduced$hour)[c(1,length(unique(baboons.reduced$hour)))] #the two hours (i.e., "3" & "14") that will be removed from the data set.

baboons.reduced2 <- droplevels(baboons.reduced[which(baboons.reduced$hour%in%remove.hours == FALSE),]) #reduce the data set further

```

Now we have a data set detailing baboon locations between 04:00:00 and 13:59:59 UTC from 08/02/2012 to 08/13/2012.

From here, we need to project the geographic coordinates onto a planar surface, which is required to reposition reference points and to create polygons using contact functions. Before running the makePlanar function, however, we must ensure there are no NAs in location coordinates. If there are, the function will return an error.

```{r data smoothing & polygon creation}

length(which(is.na(baboons.reduced2$location.long) == TRUE)) #it looks like there are 1345 instances of NA locations.
baboons.NArm <- droplevels(baboons.reduced2[which(is.na(baboons.reduced2$location.long) == FALSE),])

#Now we can run the makePlanar function
system.time(baboons.planar <- makePlanar(x = baboons.NArm, x.lon = baboons.NArm$location.long, x.lat = baboons.NArm$location.lat, origin.lon = NULL, origin.lat = NULL, datum = "WGS84"))

rm(list = c("baboons", "remove.dates", "baboons.reduced", "remove.hours", "baboons.reduced2", "baboons.NArm")) #remove unneeded baboon data sets
```

##Clean data

There are some instances where baboon fixes were taken at sub-second intervals. In these cases, there will be multiple locations given for specific baboons during unique seconds. The processing functions cannot handle duplicated IDs at time points. Below, we use the tempAggregate function to average animals' sub-second locations to the second level, thus removing duplicated timepoints. Additionally, we fill in missing locations at each second with animals' last-known locations to create movement paths with continuous second-level (x,y)-coordinate pairs.

Below, we use the dup function to average animals' sub-second locations, thus removing duplicated timepoints.

```{r remove duplicates}

dateSub.list <-list(NULL)
dateSeq<- unique(baboons.planar$date) #create a vector of unique dates

system.time(for(i in 1:length(dateSeq)){
  daySub1 <- droplevels(subset(baboons.planar, date == dateSeq[i]))
  dateSub.list[[i]] <- daySub1
})

system.time(tempAgg.list <- tempAggregate(x = dateSub.list, id = "individual.local.identifier", point.x = "planar.x", point.y = "planar.y", dateTime = "timestamp", secondAgg = 1, extrapolate.left = FALSE, extrapolate.right = FALSE, resolutionLevel = "full", parallel = FALSE, na.rm = TRUE, smooth.type = 2))

rm(list = c("dateSub.list", "daySub1")) #remove unneeded data sets
```

Alright, now we can create our vision polygons. These vision polygons will represent areas within triangles of side length 200, 200, and 346.42. These triangles represent a 120-degree binocular-overlap field of vision over a 100-m distance. Binocular vision fields were parameterized based on human vision (Karmakar et al. 2012; https://doi.org/10.3233/WOR-2012-0617-3412), as we were unable to locate corresponding information for baboons.

We will use known points of GPS collar locations as base vertices (i.e., vertex 1). The other 2 vertices will be 100 m ahead of each GPS point (i.e., 100 m ahead of vertex 1), and 173.21 m to either side. To create these vertices we move GPS points 200 m in 30- and 150-degree directions relative to a horizontal plane bisecting the original point-locations.

Note that we do not set an immobThreshold here. Recall that we are NOT generating polygons representing animals' physical space. Rather, we are creating polygons representative of their binocular fields of vision. Head shaking or similar activities, which the immobThreshold corrects for, are intrinsicly linked to range of vision, and the vision is allowed to shift moreso than physical space use.

```{r polygon creation1}

system.time(baboons.VisVertex2 <- repositionReferencePoint(x = tempAgg.list, id = "individual.local.identifier", dateTime = "timestamp", point.x = "planar.x", point.y = "planar.y", direction = NULL, repositionAngle = 30, repositionDist = 200, immobThreshold = 0, parallel = FALSE, modelOrientation = 90))

system.time(baboons.VisVertex3 <- repositionReferencePoint(x = tempAgg.list, id = "individual.local.identifier", dateTime = "timestamp", point.x = "planar.x", point.y = "planar.y", direction = NULL, repositionAngle = 150, repositionDist = 200, immobThreshold = 0, parallel = FALSE,  modelOrientation = 90)) 

```

Now we'll create the data frame containing each vision polygon. First we need to turn these lists into data frames.

Before we can create this data frame though, we must bind together the list objects.

```{r polygon creation2}

baboons.VisVertex2<-data.frame(data.table::rbindlist(baboons.VisVertex2))
baboons.VisVertex3<-data.frame(data.table::rbindlist(baboons.VisVertex3))
baboons.noDup<-data.frame(data.table::rbindlist(tempAgg.list))

baboonVision.polygons<-data.frame(indiv_id = baboons.noDup$individual.local.identifier, vertex1.x = baboons.noDup$planar.x, vertex1.y = baboons.noDup$planar.y, vertex2.x = baboons.VisVertex2$x.adjusted, vertex2.y = baboons.VisVertex2$y.adjusted, vertex3.x = baboons.VisVertex3$x.adjusted, vertex3.y = baboons.VisVertex3$y.adjusted, dateTime = baboons.noDup$timestamp)

rm(list = c("baboons.planar", "baboons.noDup", "tempAgg.list", "baboons.VisVertex2", "baboons.VisVertex3")) #remove unneeded data sets

```
##Adjust contact definintions to account for RTLS accuracy

Here we use the findDistThresh function to identify what spatial thresholds for contact likely report 99% of contacts in the baboon system, previously defined as instances where GPS points intersect visual-field polygons (i.e., distances between GPS points and polygons equaled 0). Note that the average accuracy of the RTLS used to collect the baboons data set, as reported by the Strandburg-Peshkin et al. 2015, was 0.26 m. No further information was given, so we assume that approx. 100% of observations were within 0.26m of true locations.


```{r account for RTLS accuracy}

system.time(baboon.distThresh<-findDistThresh(n = 1000000, acc.Dist1 = 0.26, pWithin1 = 99.999, spTh = 0.0))
baboon.distThresh #Note that because these confidence intervals are obtained from distributions generated from random samples, every time this function is run, results will be slightly different.

```

It appears that approx. 99% of true "contacts," as previously defined, are likely to be captured by a distance threshold of 0.109m

## Create the Network

Here we create the visual-contact network using the baboonVision.polygons data set. We define contacts as occuring when GPS points are within 0.109 m of visual-field polygons.

```{r visual-contact network}
#Now we calculate the distance between each point and each polygon at each timestep
timestep.Frame<- data.frame(time = as.character(unique(baboonVision.polygons$dateTime)))
point_times <- as.character(baboonVision.polygons$dateTime) #create these vectors here, so that the function doesn't have to waste time converting datetime to character data at each run-through
individualIDs<-unique(baboons.noDup$individual.local.identifier) #create a vector of the unique individual IDs in the data set.

```

There's no sense looking at the distances to ALL polygons at each timestep (as the dist2area_df function does) because each polygon is only relevant for a single time step. So, this function here just ensures polygons from each timestep are assessed separately.

Note that we use the dist2area_df function, rather than dist2all, because we are uninterested in obtaining inter-point and inter-polygon distances. 

```{r distance calculation}

timestepDist<-function(x, baboons.noDup, baboonVision.polygons, point_times, individualIDs){
  point.sub<- droplevels(baboons.noDup[which(point_times == unname(unlist(x[1]))),]) #subset points
  poly.sub<-droplevels(baboonVision.polygons[which(point_times == unname(unlist(x[1]))),]) #subset polygons
  poly.sub<-droplevels(poly.sub[which(is.na(poly.sub$vertex3.x) == FALSE),]) #remove polygons with NA vertices
  
  if(length(which(is.na(poly.sub$vertex2.x) == TRUE)) == nrow(poly.sub)){ #if no polygons in poly.sub are viable (i.e., have all vertices defined), then there is no point moving forward with this timestep
    dist <- NULL
  }else{ #if polygons are viable
    
      addIDs<-individualIDs[which(individualIDs%in%unique(point.sub$individual.local.identifier) == FALSE)] #pull the vector of point IDs that need to be added to point.sub
      
      if(length(addIDs) > 0){ #if points need to be added to the frame 
        point.row <- nrow(point.sub)
        point.sub[(point.row + length(addIDs)),] <- NA #add empty rows
        point.sub[(point.row +1):(point.row + length(addIDs)),match("timestamp", colnames(point.sub))] <- unname(unlist(x[1])) #add dateTime information to empty rows
        point.sub[(point.row +1):(point.row + length(addIDs)),match("individual.local.identifier", colnames(point.sub))] <- addIDs #add polygon ID information to empty rows
      }
    
    if(length(which(is.na(point.sub$planar.x) == TRUE)) > 0){ #if there are NA locations
      
      point.sub[which(is.na(point.sub$planar.x) == TRUE),c(match("planar.x", colnames(point.sub)), match("planar.y", colnames(point.sub)))]<- 1000000 #the dist2Area function doesn't like NAs in fixed-location coordinates. For our purposes, we'll replace these NAs with 1000000s. This creates points that will be incredibly far away from any other polygon, so when we identify contacts, they will be excluded.
    } 
    
    point.sub<-point.sub[order(point.sub$individual.local.identifier),] #order the point IDs so that all column IDs in created dist2Area_df outputs will be identically-ordered
    
    dist<- dist2Area_df(x = poly.sub, y = point.sub[,c(match("planar.x", colnames(point.sub)), match("planar.y", colnames(point.sub)))], x.id = poly.sub$indiv_id, y.id = point.sub$individual.local.identifier, dateTime = poly.sub$dateTime, point.x = NULL, point.y = NULL, poly.xy = poly.sub[,2:7], dataType = "Polygon", lonlat = FALSE, parallel = FALSE, numVertices = 3) 
  }
  return(dist)
}

system.time(VisDist<-apply(timestep.Frame, 1, timestepDist, baboons.noDup, baboonVision.polygons, point_times, individualIDs)) #run the function. 

VisDist.frame<-data.frame(data.table::rbindlist(VisDist)) 
VisDist.frame$totalIndividuals<- length(individualIDs) #There were 23 individuals in the full dataset. 

#we're going to break this into daily subsets for more expedient processing

date<-lubridate::date(VisDist.frame$dateTime)
date.seq<-unique(date)
VisDist.dayList <- list(NULL) #create empty list to be filled below
listEntry<-1

for(i in 1:length(date.seq)){ #create hourly list sets
  daySub <- droplevels(VisDist.frame[which(date == date.seq[i]),])
  VisDist.dayList[[listEntry]] <- daySub
  listEntry<-listEntry + 1
}

#Create an edge set with 1-day temporal blocking 
system.time(baboonVis.contacts_day<-contactDur.area(VisDist.dayList, dist.threshold = 0.109, sec.threshold = 1, blocking = FALSE, equidistant.time = FALSE, parallel = FALSE,  reportParameters = TRUE)) 

baboonVis.contactsFrame<-data.frame(data.table::rbindlist(baboonVis.contacts_day))
#remove instances of self contact, as individuals should not be in their own visual field
baboonVis.contactsNoSelfContact<- droplevels(baboonVis.contactsFrame[which(baboonVis.contactsFrame$area.id != baboonVis.contactsFrame$indiv.id),])

rm(list = c("baboons.distThresh", "baboonVis.contacts_day", "daySub", "VisDist.dayList", "date.seq", "date", "listEntry")) #remove unneeded data sets. Note that we do not remove VisDist.frame despite it being the largest data set we generate here, just in case someone wants to look at/save it. It takes an incredibly long time to run (13 hours on a machine with 26 cores and 360 Gb RAM).
```

## Calculate Summary Statistics

We report mean(sd) for each variable.

```{r summary Statistics}
#now we can summarize these networks
emp.dates <- lubridate::date(baboonVis.contactsNoSelfContact$contactStartTime)
date.seq2<-unique(emp.dates)
emp.contactDayList <- list(NULL)

for(i in 1:length(date.seq2)){ #create hourly list sets
  daySub <- droplevels(baboonVis.contactsNoSelfContact[which(emp.dates == date.seq2[i]),])
  emp.contactDayList[[i]] <- daySub
}

system.time(baboonVis.EmpSummary<-summarizeContacts(emp.contactDayList, importBlocks = FALSE, avg = TRUE)) #returns daily contact summaries

baboonVis.EmpSummary1 <- data.frame(baboonVis.EmpSummary[[1]])

#average daily degree
mean(baboonVis.EmpSummary1$totalDegree); sd(baboonVis.EmpSummary1$totalDegree) #it looks like, on average, during daytime hours baboons looked at most of the other tracked individuals. (per-capita average daily degree of 18.13 (1.74))

#average contacts/second (i.e., number of individuals baboons were looking at each second).
mean(baboonVis.EmpSummary1$totalContactDurations)/(60*60*10) ; sd(baboonVis.EmpSummary1$totalContactDurations)/(60*60*10) #it looks like, on average, during daytime hours baboons looked at most of the other tracked individuals frequently. (per-capita average of 194225.1 daily contacts). This comes out to monitoring 5.40(1.02) individuals each second (194225.1/(60*60*10)). 

#contact duration
mean(baboonVis.contactsNoSelfContact$contactDuration); sd(baboonVis.contactsNoSelfContact$contactDuration) ; max(baboonVis.contactsNoSelfContact$contactDuration) #the average duration of each contact event is 3.67(4.95) seconds/

```
##References

Crofoot, M.C., Kays, R.W., and Wikelski, M. 2015. Data from: Shared decision-making drives collective movement in wild baboons. Movebank Data Repository. https://doi.org/10.5441/001/1.kn0816jn.

Karmakar, S., Pal, M.S., Majumdar, D., & Majumdar, D. 2012. Application of digital human modeling and simulation for vision analysis of pilots in a jet aircraft: a case study. Work, 41:3412-3418. https://doi.org/10.3233/WOR-2012-0617-3412.

Strandburg-Peshkin, A., Farine, D.R., Couzin, I.D., and Crofoot, M.C. 2015. Shared decision-making drives collective movement in wild baboons. Science 348:1358-1361.https://doi.org/10.1126/science.aaa5099.


```
